# Supplementary material for: Titration-based normalization of antibody amount improves consistency of ChIP-seq experiments
Source: BMC Genomics. 2023 Apr 4;24:171. doi: 10.1186/s12864-023-09253-0 (PMC10074837; doi:10.1186/s12864-023-09253-0)
Supplement: Supplementary file 1 — Additional file 1: Table S1. Detailed information of DNAchrom and the amount of purified DNA in various sample types. [file 12864_2023_9253_MOESM1_ESM.xlsx]

## Sheet: Table S1
Cell lines, n=78			Solid tissues, n=534			Samples from blood, n=54
Cell type	Chromatin amount by DNAchrom (ng)	Chromatin amount by purified DNA (ng)	Tissue type	Chromatin amount by DNAchrom (ng)	Chromatin amount by purified DNA (ng)	Sample type	Chromatin amount by DNAchrom (ng)	Chromatin amount by purified DNA (ng)
Glioma	2725	2398.5	Glioma	3050	3022.5	Buffy coat	20866.7	81720
n=15	1885	2047.5	n=84	4275	4628	n=29	24133.3	69660
	12400	14625		5250	5772		16133.3	54360
	2160	2983.5		5050	7384		13700	37440
	5850	8255		1067.5	1274		23600	69300
	8500	16445		1512.5	1287		24250	90000
	9650	10790		5575	2918.5		23900	63720
	1875	1976		1452.5	1033.5		28500	79380
	7700	11050		435	858		15400	40800
	9750	12870		397.5	663		13700	37600
	5600	6695		975	728		21200	44640
	3335	4543.5		2600	3568.5		10500	26560
	14550	12350		1035	1014		7990	17280
	4325	4634.5		1895	1553.5		13800	30080
	8700	7670		1682.5	2021.5		22500	51840
NIH3T3	18050	19040		3700	4452.5		15500	37600
n=38	2080	3552		4725	6253		13700	32640
	2485	3824		2725	3640		7300	18400
	4325	4720		2525	2080		18200	50880
	6325	6480		1875	903.5		10500	26080
	3575	3632		3400	2528.5		7830	18080
	6975	6000		2575	1878.5		9080	24640
	2950	4016		322.5	519.35		7133.33	11200
	4416.67	6208		1897.5	2665		10366.7	14400
	4483.33	4864		3200	3997.5		12666.7	22900
	7366.67	11088		8450	15860		19166.7	28200
	4283.33	3984		1027.5	799.5		36000	62700
	5616.67	4992		887.5	1066		16000	28100
	3950	3712		1242.5	648.7		18000	25200
	5025	4256		9050	13260	PBMC	2373.33	5060
	8275	7984		1457.5	1462.5	n=25	323.333	590
	11100	14608		1700	1267.5		6900	18500
	7750	7024		1220	689		14166.7	25800
	6275	4528		1625	988		4300	10140
	14800	3392		5525	5882.5		3733.33	6880
	16500	14224		6850	8385		5400	10740
	4600	13024		5075	6695		10066.7	18900
	6500	7376		990	1768		440	574
	8525	10016		2900	4127.5		3950	7920
	9500	12064		775	903.5		2205	4565
	7800	8544		1922.5	1313		1872.5	3740
	21000	25440		1835	1664		892.5	1386
	20750	24640		2500	3204.5		5000	4796
	2330	1331.2		1785	2177.5		5900	9570
	2760	1424		780	936		12500	21560
	2385	1308.8		272.5	404.95		725	737
	2355	1387.2		1875	1365		1772.5	4026
	7600	8560		1875	1521		2975	6138
	7880	12272		1725	1696.5		3000	6633
	7120	11968		2475	2164.5		5175	12100
	13480	21280		1632.5	1248		2525	4851
	17600	22240		5950	7020		582.5	1364
	8640	5456		3125	2437.5		3975	9394
Hela	12300	14250		2550	2548		1840	4477
n=2	8350	7056		1577.5	1124.5
K562	11900	12144		3025	2853.5
n=13	10250	11088		1325	1118
	12292	16960		1300	1644.5
	11750	15280		4025	2606.5
	10000	13300		1875	1423.5
	10000	12200		1150	851.5
	10000	12740		5125	5109
	10000	12140		1367.5	1020.5
	10000	12700		1475	1319.5
	10000	12980		2850	2405
	10000	12380		1000	754
	10000	12280		6150	6760
	10000	13160		2150	1716
KTC2	18200	23680		2600	2892.5
FTC133	17400	14068		3550	4173
Bt549	5450	8000		720	482.95
n=6	2315	3120		1750	1254.5
	2325	2576		3225	2288
	18100	21440		2700	3510
	10300	8768		2575	2977
	7650	9088		5875	3835
Hu1545	24750	24200		2550	3048.5
n=2	17875	22600		2825	2860
				2825	2385.5
				2045	3796
				2650	1813.5
				2450	1599
				1800	2125.5
				1775	2125.5
			APCs	2340	3344
			n=38	9960	11424
				3140	6880
				9400	13504
				2240	5632
				2700	5200
				602	1872
				3940	5808
				5140	9344
				194	148.2
				7060	7260
				3220	3720
				3720	3180
				6780	8736
				3960	5148
				6120	6708
				2600	3666
				5260	6552
				522	586.56
				2380	2093
				2320	1677
				292	139.62
				1948	1911
				1290	1885
				3554	3510
				10000	11297
				2340	1794
				3220	4667
				5140	7540
				4860	5967
				2480	2912
				3700	3809
				6720	7423
				246	284.44
				5400	8528
				1860	2090.4
				5440	6010
				3380	5550
			Brain tissues	19900	24960
			n=412	3850	2444
				9450	8437
				3465	1339
				3785	2444
				7800	4836
				8600	4576
				28500	35880
				5700	1794
				21550	22620
				10050	6786
				7600	5031
				5800	3835
				21250	29770
				21350	28600
				8250	4992
				10300	7033
				2960	1391
				5550	1872
				3675	1664
				15050	22100
				16600	22880
				8250	7852
				37500	72800
				9950	11440
				23750	33670
				8200	6071
				18050	25740
				5800	1885
				18700	25740
				3660	2002
				5900	2899
				24300	38090
				15150	23140
				3765	2418
				4490	2522
				4745	2405
				5600	2873
				17450	20930
				5100	1833
				4875	2626
				22250	29510
				23800	40430
				5650	2327
				3595	1703
				4530	2379
				6300	4576
				20200	25220
				8450	6396
				20400	26390
				15750	20020
				3875	1508
				4150	2522
				4705	2288
				6700	4069
				19250	25870
				4790	4498
				6400	8281
				22200	30810
				3570	3627
				5350	8216
				9400	13520
				8650	7956
				5800	7735
				21150	31980
				5700	5650
				4800	4805
				14100	14100
				4590	4590
				8300	8300
				4250	4250
				11400	11350
				5250	2873
				12650	15340
				17900	20800
				4350	2834
				6900	5434
				15800	18720
				8450	5226
				5650	2808
				4350	3185
				6700	2262
				5700	4056
				6100	1313
				18700	10673
				1620	1632
				17050	8567
				22400	9451
				4010	3185
				3190	2262
				6500	4056
				1945	1313
				9650	10673
				2680	1296.1
				7050	8567
				9800	9451
				7300	8768
				3180	3008
				4380	4000
				5850	5984
				20600	41920
				6000	5056
				5350	4288
				16700	22080
				2970	2144
				7900	6304
				4705	3488
				15750	22080
				9400	12064
				16300	24640
				3160	2752
				5650	6656
				1050	1052.8
				4415	6448
				2080	1888
				3585	3200
				4180	3504
				4705	3936
				15550	29920
				6450	9872
				10600	20800
				4960	5120
				5800	4816
				18150	36000
				3540	3392
				9850	15744
				6850	8080
				5400	6144
				3480	3440
				15250	28640
				6500	5760
				2245	2176
				2980	2912
				15900	23360
				2900	2544
				8700	14080
				5500	4736
				8850	7824
				3845	3200
				3670	3792
				20750	27680
				18450	30560
				8250	6064
				5100	5824
				5500	4320
				6150	4384
				4700	3600
				1240	897.6
				6250	8240
				19700	31520
				15200	21600
				17150	25600
				7800	5616
				4690	1588.8
				16050	25280
				7500	8624
				3855	2560
				12350	17600
				6000	4032
				4920	4240
				2055	1625
				11650	22490
				3230	4134
				3540	2301
				10100	15340
				2580	1625
				2720	2158
				9400	17680
				3610	2432
				4335	6256
				3590	2512
				4505	3744
				14750	18240
				16800	23520
				3805	2736
				3605	2896
				23100	30720
				8950	13424
				4940	3712
				17450	24640
				4730	4688
				6150	6288
				6500	6320
				22900	51680
				2890	2223
				10650	16380
				2660	2301
				2645	2301
				1910	848.9
				7600	12233
				10150	15730
				1780	1133.6
				3965	2320
				5450	3664
				8850	10400
				5300	3488
				4025	2912
				5000	3632
				20000	23200
				14150	18240
				6300	4208
				5850	3136
				6450	4448
				20100	26080
				5500	3776
				4290	2624
				14750	19520
				12950	18720
				13850	19200
				6650	4880
				21700	34720
				12350	23200
				5950	5632
				3065	3040
				7000	6352
				4865	3376
				3295	2392
				1320	1138.8
				13800	21320
				2505	2184
				1600	1170
				2950	2002
				10100	17160
				8950	16640
				10550	16000
				4335	2080
				5700	4240
				4430	3344
				2375	1027.2
				15050	26560
				8400	12720
				4335	3808
				3430	2769
				10350	14300
				4015	3263
				2865	1469
				20750	28080
				3075	2028
				16750	21580
				5350	3523
				3660	2640
				10500	15328
				10400	12928
				4075	2992
				3215	1808
				3470	2816
				14050	15440
				3885	3504
				5600	3728
				6200	2928
				2425	1374.4
				23950	39840
				17550	19840
				14950	17440
				3685	1856
				4280	1632
				2060	1963
				2555	1283.1
				11400	13650
				2445	1508
				1215	574.6
				8450	6214
				1480	708.5
				7050	9386
				5700	7423
				1885	1625
				2910	1820
				3320	1989
				2200	765.7
				8350	12623
				2320	812.5
				5850	7514
				4555	2160
				6150	4592
				16150	20000
				6750	7904
				1705	876.8
				3075	1776
				13650	19520
				3970	2640
				5250	4160
				8750	10448
				4505	2880
				7000	5376
				7800	12816
				6350	5104
				16750	30240
				4905	4704
				6050	9789
				3035	2756
				3515	2236
				15600	24050
				2355	2080
				10600	14040
				1920	1638
				3060	2925
				8100	12909
				8250	10868
				2010	1222
				1310	469.3
				2455	1075.8
				3350	1963
				2920	2015
				7350	9061
				3905	2272
				6250	4992
				13200	12192
				5500	3152
				14750	20640
				9700	13680
				4970	2784
				4905	2272
				4190	2864
				3080	1140.8
				7050	4384
				4395	2832
				12900	13248
				13450	18400
				17200	28000
				3130	1553.6
				5650	3456
				5550	4624
				23000	24640
				17600	23200
				19150	26560
				8450	6864
				4895	4438.4
				7200	5392
				7592	1556.92
				30140	15968
				3913	1343.77
				814	1169.6
				33020	47794.4
				3588	3117.53
				650	5199.8
				76780	31040
				7800	10016
				6700	3520
				23700	32480
				18400	22880
				4195	2480
				6200	3856
				4285	3120
				25500	20640
				8650	13664
				3090	2656
				8400	13136
				3875	1984
				6487	2166.15
				1755	1120.98
				5382	2071.38
				10750	16160
				2590	2236
				1900	1123.2
				12850	18980
				2505	1443
				4495	2321
				12150	14300
				16350	21580
				6500	4589
				4355	2192
				2805	1304
				17350	25760
				7550	4224
				15800	24640
				5000	4496
				6650	6032
				24600	43520
				8300	11323
				3290	2275
				8050	10166
				4100	2600
				9450	9592
				3830	3250
				2005	725.4
				2880	1240.2
				9000	12528
				24200	45920
				5350	3456
				18350	23200
				5100	3344
				18450	33120
				6750	6304
				9350	8880
				14150	21970
				2235	1443
				4495	4212
				3020	2054
				2885	1755
				11550	16510
				3475	1534
				10600	15470
				12400	14080
				5200	3616
				9900	8432
				10950	11792
				5550	5248
				20800	32000
				8400	6128
				4925	3968
				2590	1924
				16950	28340
				20900	29250
				4210	3445
				2315	770.9
				22600	33670
				5450	3432
				3530	1294.8
				7050	4768
				6950	5904
				4955	3152
				5450	3888
