# Supplementary material for: Titration-based normalization of antibody amount improves consistency of ChIP-seq experiments
Source: BMC Genomics. 2023 Apr 4;24:171. doi: 10.1186/s12864-023-09253-0 (PMC10074837; doi:10.1186/s12864-023-09253-0)
Supplement: Supplementary file 9 — Additional file 9: Table S3. Experimental results from 412 post-mortem human brain tissues. Tissue amount (mg), chromatin amount by DNAchrom and purified DNA, ChIP yield, fold enrichments of H3K27ac-positive genomic loci over a negative locus, and peak number were collected with the order of sample processing. [file 12864_2023_9253_MOESM9_ESM.xlsx]

## Sheet: Table S3
Exp. date	Exp #	Sample sequential ID	Samples	Tissue amount (mg)	Chromatin amount by DNAchrom (ng)	Chromatin amount by purified DNA (ng)	Purified ChIP DNA (ng)	ChIP Yield (%)	Fold enrichment (SMARCA4/intergenic)	Fold enrichment (Actb/intergenic)	Peak numer by Macs	DNAchrom/Tissue amount (ng/mg)
2019-07-24	1	1	11372-CER-H3K27ac-1	71.7	19900	24960	67.34	0.00269792	36.8574	36.0165	92057	277.545
		2	6821-TCX-H3K27ac-3	34.4	3850	2444	7.306	0.00298936	7.00151	7.77847	112869	111.919
		3	777-CER-H3K27ac-5	57.5	9450	8437	29.77	0.00352851	44.0547	45.0624	90320	164.348
		4	18222-TCX-H3K27ac-7	61.2	3465	1339	1.794	0.00133981	7.17018	12.1392	121055	56.6176
2019-07-31	2	5	11430-TCX-H3K27ac-9	45.3	3785	2444	3.198	0.00130851	23.5127	25.3645	110082	83.5541
		6	2210-TCX-H3K27ac-11	59.4	7800	4836	13.52	0.0027957	10.9169	16.644	127341	131.313
		7	1200-TCX-H3K27ac-13	73.5	8600	4576	14.04	0.00306818	12.5367	16.6073	106073	117.007
		8	1955-CER-H3K27ac-15	73.5	28500	35880	146.9	0.0040942	8.96729	12.7512	74081	387.755
		9	11491-TCX-H3K27ac-17	70.2	5700	1794	4.576	0.00255072	8.71674	9.70469	124703	81.1966
		10	11410-CER-H3K27ac-19	67.4	21550	22620	89.96	0.00397701	9.2143	7.89361	92525	319.733
		11	11334-TCX-H3K27ac-21	68.2	10050	6786	7.969	0.00117433	12.8874	20.2352	102820	147.361
		12	816-TCX-H3K27ac-23	77	7600	5031	10.894	0.00216537	7.70189	10.7286	96702	98.7013
2019-08-06	3	13	1955-TCX-H3K27ac-25	49.5	5800	3835	11.544	0.00301017	10.0272	15.6035	120892	117.172
		14	1045-CER-H3K27ac-27	60.7	21250	29770	109.33	0.00367249	9.01411	16.4932	89639	350.082
		15	11249-CER-H3K27ac-29	78.3	21350	28600	95.68	0.00334545	25.0651	36.8759	82200	272.669
		16	11306-TCX-H3K27ac-31	74.8	8250	4992	11.167	0.00223698	9.80883	12.0093	108465	110.294
		17	11404-TCX-H3K27ac-33	74.2	10300	7033	12.324	0.00175231	10.2673	9.04243	111929	138.814
		18	851-TCX-H3K27ac-35	41.8	2960	1391	2.73	0.00196262	10.4239	17.3126	118701	70.8134
		19	18224-TCX-H3K27ac-37	74.9	5550	1872	3.406	0.00181944	9.60969	14.0872	126838	74.0988
		20	1929-TCX-H3K27ac-39	48.4	3675	1664	4.017	0.00241406	8.34433	20.3637	107805	75.9298
2019-08-14	4	21	11464-CER-H3K27ac-41	56.8	15050	22100	81.64	0.00369412	11.7194	41.3789	89979	264.965
		22	11502-CER-H3K27ac-43	70.8	16600	22880	56.42	0.00246591	24.5614	30.8974	90958	234.463
		23	11259-TCX-H3K27ac-45	76.3	8250	7852	23.66	0.00301325	6.22287	7.32887	97798	108.126
		24	142-CER-H3K27ac-47	68.6	37500	72800	258.7	0.00355357	9.9327	6.87546	84278	546.647
		25	11412-TCX-H3K27ac-49	73.9	9950	11440	36.14	0.00315909	4.02068	2.76108	80423	134.641
		26	11366-CER-H3K27ac-51	68.1	23750	33670	116.74	0.00346718	11.2895	13.9789	84289	348.752
		27	786-TCX-H3K27ac-53	55.7	8200	6071	13.39	0.00220557	15.3237	16.8562	102228	147.217
		28	933-CER-H3K27ac-55	39.1	18050	25740	103.61	0.00402525	7.26475	13.7822	81183	461.637
2019-08-21	5	29	6913-TCX-H3K27ac-57	68.2	5800	1885	5.72	0.00303448	9.15349	13.2233	102885	85.044
		30	11399-CER-H3K27ac-59	57	18700	25740	107.12	0.00416162	7.23285	13.3204	79841	328.07
		31	7098-TCX-H3K27ac-61	44.8	3660	2002	3.328	0.00166234	17.9869	51.9524	110473	81.6964
		32	1275-TCX-H3K27ac-63	59.2	5900	2899	6.955	0.0023991	9.61592	15.1473	114991	99.6622
		33	786-CER-H3K27ac-65	62.9	24300	38090	148.2	0.00389078	6.31827	8.93951	73808	386.328
		34	11313-CER-H3K27ac-67	51.5	15150	23140	123.37	0.00533146	4.96739	7.93486	87633	294.175
		35	981-TCX-H3K27ac-69	42.1	3765	2418	6.63	0.00274194	10.2859	17.5226	140017	89.4299
		36	777-TCX-H3K27ac-71	69	4490	2522	6.916	0.00274227	13.881	26.4967	119624	65.0725
2019-08-28	6	37	11383_TCX-H3K27ac-73	47.9	4745	2405	3.549	0.00147568	10.7768	22.3892	125002	99.0605
		38	11287_TCX-H3K27ac-75	79	5600	2873	3.796	0.00132127	12.6249	32.8236	113055	70.8861
		39	11349_CER-H3K27ac-77	54	17450	20930	65.26	0.00311801	13.2255	30.9093	80834	323.148
		40	11317_TCX-H3K27ac-79	71.2	5100	1833	2.509	0.00136879	16.7094	47.8063	106285	71.6292
		41	11298_TCX-H3K27ac-81	60.7	4875	2626	2.275	0.000866337	9.88917	17.4231	98985	80.313
		42	1137_CER-H3K27ac-83	67.8	22250	29510	153.4	0.00519824	5.26786	6.23617	75745	328.171
		43	1956_CER-H3K27ac-85	51.2	23800	40430	158.6	0.00392283	4.59115	7.83157	76601	464.844
		44	11500_TCX-H3K27ac-87	63.7	5650	2327	3.77	0.00162011	10.469	11.3351	105522	88.697
2019-09-05	7	45	11321_TCX-H3K27ac-89	43	3595	1703	4.94	0.00290076	10.9314	16.0275	93484	83.6047
		46	1036_TCX-H3K27ac-91	65.7	4530	2379	6.123	0.00257377	8.79566	17.0341	113927	68.9498
		47	1089_TCX-H3K27ac-93	43.6	6300	4576	12.753	0.00278693	7.48622	11.4105	116788	144.495
		48	6819_CER-H3K27ac-95	61.5	20200	25220	126.62	0.00502062	7.0576	12.8401	76698	328.455
2019-09-12	8	49	1121_TCX-H3K27ac-97	63.9	8450	6396	17.81	0.00278455	7.85914	13.0949	115088	132.238
		50	1945_CER-H3K27ac-99	57.2	20400	26390	115.18	0.00436453	8.06721	10.2848	73323	356.643
		51	946_CER-H3K27ac-101	42.2	15750	20020	92.56	0.00462338	5.61375	6.28837	78346	373.223
		52	1052_TCX-H3K27ac-103	40.3	3875	1508	6.019	0.00399138	9.52954	10.6488	111971	96.1538
		53	11366_TCX-H3K27ac-105	41.1	4150	2522	5.434	0.00215464	11.0879	19.0162	103738	100.973
		54	11353_TCX-H3K27ac-107	53.4	4705	2288	5.759	0.00251705	5.90333	8.15273	105384	88.1086
		55	11294_TCX-H3K27ac-109	62.3	6700	4069	19.37	0.00476038	16.1798	24.0023	127250	107.544
		56	11285_CER-H3K27ac-111	61.4	19250	25870	136.5	0.00527638	5.30051	7.17217	80583	313.518
2020-03-18	9	57	11279_TCX-K27Ac -113	58.8	4790	4498	10.218	0.00227168	17.4651	37.8865	100541	81.4626
		58	11298_CER-K27Ac-114	21	6400	8281	21.97	0.00265306	7.59441	13.6058	78031	304.762
		59	952_CER-K27Ac-115	33.6	22200	30810	66.3	0.0021519	11.8432	18.7161	73613	660.714
		60	REPEAT6-K27Ac-116	33.9	3570	3627	7.787	0.00214695	13.9226	16.1732	83231	105.31
		61	142_TCX-K27Ac-117	37.7	5350	8216	15.21	0.00185127	6.66625	11.1351	99384	141.91
		62	11334_CER-K27Ac-118	49.8	9400	13520	16.77	0.00124038	12.1899	31.7009	91128	188.755
		63	1166_TCX-K27Ac-119	44.5	8650	7956	16.12	0.00202614	4.98297	7.36918	94097	194.382
		64	11506_TCX-K27Ac-120	35.8	5800	7735	10.088	0.0013042	6.31796	9.60097	99022	162.011
		65	11423_CER-121	29.9	21150	31980	50.7	0.00158537	17.9453	33.0224	82358	707.358
		66	11493_TCX-K27Ac-122	42.9	5700	5650	11.05	0.00195575	8.22162	3.83678	98510	132.867
		67	1956_TCX-K27Ac-123	31.2	4800	4805	8.606	0.00179105	10.7127	3.09321	103042	153.846
		68	6810_CER-K27Ac-124	23.4	14100	14100	57.72	0.00409362	136.212	120.643	98056	602.564
		69	18218_TCX-K27Ac-125	45.1	4590	4590	8.242	0.00179564	8.34745	2.06259	91826	101.774
		70	1078_TCX-K27Ac-126	39.7	8300	8300	19.89	0.00239639	6.75487	3.62382	92515	209.068
		71	11303_TCX-K27Ac-127	34.3	4250	4250	5.681	0.00133671	29.8371	9.12162	128445	123.907
		72	783_CER-K27Ac-128	29.5	11400	11350	49.27	0.00434097	13.3562	10.7849	90925	386.441
2020-04-22	11	73	1959_TCX-129	44	5250	2873	8.242	0.00286878	8.48815	32.4234	104708	119.318
		74	134_CER-130	25	12650	15340	65.13	0.00424576	4.30654	5.90011	97863	506
		75	11417_CER-131	48	17900	20800	54.86	0.0026375	7.56307	12.1761	80047	372.917
		76	11355_TCX-132	27.2	4350	2834	7.397	0.00261009	50.56	148.258	102598	159.926
		77	813_TCX-133	56.1	6900	5434	14.69	0.00270335	12.7952	19.7824	112184	122.995
		78	6894_CER-134	22.7	15800	18720	61.49	0.00328472	13.2745	20.9539	80034	696.035
		79	1104_TCX-135	33.5	8450	5226	14.43	0.00276119	19.8384	31.0215	100020	252.239
		80	11403_TCX-136	37.7	5650	2808	7.787	0.00277315	14.069	30.4579	88035	149.867
2020-04-29	12	81	1960_TCX-137	38	4350	3185	7.969	0.00250204	2.73048	10.4022	103534	114.474
		82	834_TCX-138	31.9	6700	2262	4.771	0.0021092	5.015	5.40109	92174	210.031
		83	946_TCX-139	52.8	5700	4056	11.31	0.00278846	37.0385	21.296	110930	107.955
		84	11507_TCX-140	28.2	6100	1313	2.873	0.00218812	8.5198	8.90321	103771	216.312
		85	732_CER-141	23.5	18700	10673	38.09	0.00356882	7.74632	6.09008	73691	795.745
		86	11276_TCX r-K27Ac-142	18.3	1620	1632	4.272	0.00261765	3.59	7.81	88995	88.5246
		87	11457_CER-143	19.2	17050	8567	20.54	0.00239757	8.74214	10.1083	79984	888.021
		88	11476_CER-144	22.4	22400	9451	38.35	0.00405777	7.99316	8.67289	80561	1000
2020-05-04	13	89	1951_TCX-145	38	4010	3185	7.969	0.00250204	8.46202	11.7081	93853	105.526
		90	1945_TCX-146	31.9	3190	2262	4.771	0.0021092	5.6399	3.10308	98639	100
		91	11275_TCX-147	52.8	6500	4056	11.31	0.00278846	4.30332	11.6462	105222	123.106
		92	11452_TCX-148	28.2	1945	1313	2.873	0.00218812	3.97526	296.47	110215	68.9716
		93	11492_CER-149	23.5	9650	10673	38.09	0.00356882	23.5724	38.3596	83709	410.638
		94	1085_TCX-150	35.3	2680	1296.1	4.199	0.00323972	3.10352	7.65099	93592	75.9207
		95	11431_CER-151	19.2	7050	8567	20.54	0.00239757	7.58244	12.3647	78284	367.188
		96	766_CER-152	22.4	9800	9451	38.35	0.00405777	6.40695	23.9763	76348	437.5
2020-05-12	14	97	1302_CER-K27Ac-153	31.4	7300	8768	32.16	0.00366788	6.78178	49.7539	90333	232.484
		98	REPEAT4-K27Ac-154	32	3180	3008	9.776	0.00325	0.0385963	40.2067	125719	99.375
		99	7000_TCX-K27Ac-155	38	4380	4000	11.728	0.002932	8.3038	10.2215	99299	115.263
		100	892_TCX-K27Ac-156	36.9	5850	5984	12.224	0.00204278	5.99882	15.772	99701	158.537
		101	11333_CER-K27Ac-157	48	20600	41920	100.8	0.00240458	17.1352	21.6981	76299	429.167
		102	11295_TCX-K27Ac-158	51	6000	5056	15.056	0.00297785	7.00464	8.52579	109744	117.647
		103	976_TCX-K27Ac-159	51	5350	4288	7.92	0.00184701	8.38687	15.4615	92363	104.902
		104	11300_CER-K27Ac-160	41.7	16700	22080	62.08	0.00281159	10.6689	15.4635	77566	400.48
2020-05-18	15	105	966_TCX-K27Ac-161	36.8	2970	2144	6.848	0.00319403	8.03612	18.3748	119948	80.7065
		106	751_TCX-K27Ac-162	61.4	7900	6304	15.04	0.00238579	10.961	22.0928	111601	128.664
		107	11448_TCX-K27Ac-163	44.1	4705	3488	8.608	0.00246789	13.6559	44.8673	99857	106.689
		108	6913_CER-K27Ac-164	46.7	15750	22080	49.92	0.00226087	8.48163	12.2428	85021	337.259
2020-05-27	16	109	1929_CER-K27Ac-165	44.9	9400	12064	62.72	0.00519894	5.58993	6.38592	89104	209.354
		110	1078_CER-K27Ac-166	37.4	16300	24640	71.68	0.00290909	8.55851	8.99429	82645	435.829
		111	11323_TCX-K27Ac-167	23.8	3160	2752	7.856	0.00285465	11.8346	35.6733	92365	132.773
		112	11300_TCX-K27Ac-168	71.8	5650	6656	11.216	0.0016851	5.34457	12.1377	128460	78.6908
		113	REPEAT1-K27Ac-169	32.4	1050	1052.8	2.416	0.00229483	5.28757	5.30352	120046	32.4074
		114	1015_CER-K27Ac-170	21.8	4415	6448	21.76	0.00337469	16.8496	25.5101	97207	202.523
		115	1019_TCX-K27Ac-171	32.8	2080	1888	4.896	0.00259322	12.6083	52.3841	119266	63.4146
		116	1010_TCX-K27Ac-172	43	3585	3200	8.64	0.0027	7.2855	10.1815	117119	83.3721
		117	2517_TCX-K27Ac-173	46.4	4180	3504	11.76	0.00335616	7.26715	11.6835	135848	90.0862
		118	11440_TCX-K27Ac-174	58.4	4705	3936	12.288	0.00312195	8.18698	11.5452	119214	80.5651
		119	11279_CER-K27Ac-175	47.2	15550	29920	129.6	0.00433155	6.92323	7.81844	100807	329.449
		120	11323_CER-K27Ac-176	38.8	6450	9872	32.64	0.00330632	10.711	17.0283	81817	166.237
2020-06-01	17	121	11258_CER-K27Ac-177	26.9	10600	20800	103.36	0.00496923	7.13837	5.05413	88975	394.052
		122	18199_TCX-K27Ac-178	39.6	4960	5120	13.2	0.00257812	10.6859	15.0321	91863	125.253
		123	766_TCX-K27Ac-179	57.8	5800	4816	16.16	0.00335548	5.01305	7.65147	104574	100.346
		124	751_CER-K27Ac-180	54.2	18150	36000	92	0.00255556	11.0591	14.9169	79991	334.871
		125	18231_TCX-K27Ac-181	50.6	3540	3392	9.344	0.00275472	4.16848	15.4257	147931	69.9605
		126	11294_CER-K27Ac-182	33.1	9850	15744	77.12	0.00489837	6.11991	7.70701	94144	297.583
		127	REPEAT7-K27Ac-183	50.7	6850	8080	21.28	0.00263366	8.87989	10.9444	98192	135.108
		128	1103_TCX-K27Ac-184	38.8	5400	6144	18.24	0.00296875	9.09904	154.598	105770	139.175
2020-06-09	18	129	1045_TCX-K27Ac-185	40.4	3480	3440	8.816	0.00256279	6.32499	13.3079	110721	86.1386
		130	1089_CER-K27Ac-186	30.1	15250	28640	90.56	0.00316201	6.16942	5.86525	82318	506.645
		131	18216_TCX-K27Ac-187	56.8	6500	5760	11.616	0.00201667	13.5004	21.2428	108214	114.437
		132	11408_TCX-K27Ac-188	48.1	2245	2176	4.8	0.00220588	15.4851	60.6465	107297	46.6736
		133	11399_TCX-K27Ac-189	51.6	2980	2912	7.568	0.0025989	9.98211	58.7497	113497	57.7519
		134	11404_CER-K27Ac-190	37.8	15900	23360	51.04	0.00218493	4.89765	8.67171	80441	420.635
		135	18236_TCX-K27Ac-191	36.6	2900	2544	6.784	0.00266667	14.0527	39.7242	136736	79.235
		136	1183_CER-K27Ac-192	32.1	8700	14080	34.56	0.00245455	15.446	25.8614	83602	271.028
2020-06-15	19	137	11489_TCX-K27Ac-193	59.5	5500	4736	6.768	0.00142905	10.6426	33.7556	109081	92.437
		138	1123_TCX-K27Ac-194	40.4	8850	7824	23.84	0.00304703	7.46596	16.1217	86505	219.059
		139	18229_TCX-K27Ac-195	34.9	3845	3200	12.912	0.004035	11.807	40.0599	118247	110.172
		140	11249_TCX-K27Ac-196	53.3	3670	3792	10	0.00263713	13.0657	40.8412	119702	68.8555
		141	11400_CER-K27Ac-197	32.7	20750	27680	87.68	0.00316763	6.63635	8.45663	81385	634.557
		142	1019_CER-K27Ac-198	26.1	18450	30560	93.92	0.0030733	8.90293	16.721	83010	706.897
		143	1941_TCX-K27Ac-199	46.5	8250	6064	17.76	0.00292876	18.1386	42.8431	108699	177.419
		144	11491_CER-K27Ac-200	24.2	5100	5824	17.6	0.00302198	20.2991	96.1131	90992	210.744
2020-06-23	20	145	744_TCX-K27Ac-201	53.2	5500	4320	11.36	0.00262963	4.95848	6.48614	126950	103.383
		146	6976_TCX-K27Ac-202	47.1	6150	4384	9.056	0.00206569	5.15651	17.944	110570	130.573
		147	18202_TCX-K27Ac-203	48.4	4700	3600	7.104	0.00197333	13.3143	32.5084	133472	97.1074
		148	843_TCX-K27Ac-204	58.4	1240	897.6	1.504	0.00167558	10.9935	16.0311	124181	21.2329
		149	6863_CER-K27Ac-205	21.6	6250	8240	22.72	0.00275728	14.0339	19.6954	94867	289.352
		150	REPEAT11-K27Ac-206	51.5	19700	31520	78.88	0.00250254	10.0318	18.2803	82868	382.524
		151	1214_CER-K27Ac-207	29.8	15200	21600	54.72	0.00253333	11.8737	19.5319	80468	510.067
		152	11266_CER-K27Ac-208	44.5	17150	25600	78.56	0.00306875	7.90408	11.9455	84074	385.393
2020-06-29	21	153	11423_TCX-K27Ac-209	48.3	7800	5616	16.48	0.00293447	7.59835	13.5632	91352	161.491
		154	7015_TCX-K27Ac-210	39.1	4690	1588.8	8.784	0.0055287	4.44056	15.3538	96328	119.949
		155	1239_CER-K27Ac-211	32.4	16050	25280	68.96	0.00272785	6.40554	10.3749	85787	495.37
		156	11449_CER-K27Ac-212	29.3	7500	8624	23.84	0.00276438	13.6381	22.1237	83017	255.973
		157	18235_TCX-K27Ac-213	54.8	3855	2560	7.12	0.00278125	174.247	554.097	110173	70.3467
		158	1926_CER-K27Ac-214	28.6	12350	17600	90.88	0.00516364	4.20334	8.24475	91497	431.818
		159	18204_TCX-K27Ac-215	43.5	6000	4032	12.704	0.00315079	5.74071	11.9893	99881	137.931
		160	933_TCX-K27Ac-216	43.7	4920	4240	9.296	0.00219245	9.24384	21.2884	103707	112.586
2020-07-07	22	161	11431_TCX-H3K27ac-217	35	2055	1625	3.432	0.002112	11.7551	21.3191	136813	58.7143
		162	1942_CER-H3K27ac-218	66.8	11650	22490	63.96	0.00284393	18.3129	36.1086	80998	174.401
		163	1119_TCX-H3K27ac-219	70.9	3230	4134	5.889	0.00142453	15.8254	22.6694	125476	45.5571
		164	18237_TCX-H3K27ac-220	58.6	3540	2301	6.838	0.00297175	14.7565	19.2484	128655	60.4096
		165	736_CER-H3K27ac-221	89.3	10100	15340	38.09	0.00248305	26.6931	63.1148	78354	113.102
		166	18214_TCX-H3K27ac-222	70.2	2580	1625	4.641	0.002856	10.3197	24.0218	136382	36.7521
		167	11372_TCX-H3K27ac-223	97.7	2720	2158	3.393	0.00157229	19.3872	64.3909	139772	27.8403
		168	11460_CER-H3K27ac-224	71.5	9400	17680	62.4	0.00352941	22.4549	41.4144	77450	131.469
2020-07-08	23	169	18206_TCX-K27Ac--225	43	3610	2432	5.584	0.00229605	9.82863	14.821	104892	83.9535
		170	1933_CER-K27Ac-226	21.5	4335	6256	12.96	0.00207161	7.62016	17.3787	83769	201.628
		171	871_TCX-K27Ac-227	34.7	3590	2512	6.192	0.00246497	7.96612	19.1648	115357	103.458
		172	11460_TCX-K27Ac-228	47.3	4505	3744	8.064	0.00215385	6.89664	8.35751	134287	95.2431
		173	892_CER-K27Ac-229	35.9	14750	18240	77.92	0.00427193	11.3882	27.9603	71914	410.864
		174	11494_CER-K27Ac-230	32	16800	23520	68.48	0.00291156	16.3823	15.7972	78029	525
		175	11469_TCX-K27Ac-231	43.1	3805	2736	4.272	0.0015614	15.3708	15.448	102918	88.2831
		176	18200_TCX-K27Ac-232	42.8	3605	2896	6.272	0.00216575	7.72743	19.042	123211	84.229
2020-07-13	24	177	11267_CER-K27Ac-233	34.7	23100	30720	112.64	0.00366667	9.13836	15.1929	64295	665.706
		178	11344_CER-K27Ac-234	37	8950	13424	37.12	0.0027652	8.51367	17.5053	100839	241.892
		179	11357_TCX-K27Ac-235	44	4940	3712	12.752	0.00343534	10.1075	21.6931	96139	112.273
		180	991_CER-K27Ac-236	34.9	17450	24640	85.12	0.00345455	9.27043	18.3054	76919	500
		181	797_TCX-K27Ac-237	35.3	4730	4688	13.856	0.00295563	7.19185	13.0248	107833	133.994
		182	11443_TCX-K27Ac-238	43	6150	6288	17.44	0.00277354	6.55461	10.0469	102998	143.023
		183	1098_TCX-K27Ac-239	44.2	6500	6320	14.864	0.0023519	8.88904	12.2464	108715	147.059
		184	REPEAT10-K27Ac-240	54.1	22900	51680	101.76	0.00196904	14.029	17.6347	74725	423.29
2020-07-16	25	185	1137_TCX-H3K27ac-241	36.6	2890	2223	5.434	0.00244444	7.40789	43.9149	152064	78.9617
		186	787_CER-H3K27ac-242	34.9	10650	16380	51.35	0.00313492	9.36235	36.4069	81719	305.158
		187	6925_TCX-H3K27ac-243	32.8	2660	2301	4.433	0.00192655	15.2807	37.6937	132095	81.0976
		188	7095_TCX-H3K27ac-244	33.8	2645	2301	4.329	0.00188136	5.93294	34.1373	110478	78.2544
		189	6880_TCX-H3K27ac-245	33	1910	848.9	3.211	0.00378254	12.1048	89.41	149062	57.8788
		190	11430_CER-H3K27ac-246	29.5	7600	12233	26.26	0.00214665	30.0618	69.1916	86488	257.627
		191	6872_CER-H3K27ac-247	29.8	10150	15730	43.42	0.00276033	9.6236	29.0417	73430	340.604
		192	1944_TCX-H3K27ac-248	28	1780	1133.6	2.106	0.0018578	7.67659	42.5587	128113	63.5714
2020-07-28	26	193	18198_TCX-K27Ac-249	42.7	3965	2320	4.88	0.00210345	7.69749	16.5693	133937	92.8571
		194	11456_TCX-K27Ac-250	47.3	5450	3664	6.16	0.00168122	13.4655	32.5018	96862	115.222
		195	11493_CER-K27Ac-251	31.8	8850	10400	27.68	0.00266154	23.917	43.3054	73870	278.302
		196	742_TCX-K27Ac-252	50.5	5300	3488	9.28	0.00266055	5.96499	10.6514	114933	104.95
		197	11397_TCX-K27Ac-253	45.9	4025	2912	5.92	0.00203297	8.58187	19.7549	138728	87.6906
		198	18225_TCX-K27Ac-254	46.5	5000	3632	8.96	0.00246696	7.94224	14.2104	114169	107.527
		199	141_CER-K27Ac-255	40.2	20000	23200	65.76	0.00283448	21.535	23.2315	79262	497.512
		200	746_CER-K27Ac-256	30.3	14150	18240	69.44	0.00380702	7.90441	10.6302	86010	466.997
2020-08-03	27	201	11381_TCX - K27Ac-257	54.8	6300	4208	5.072	0.00120532	10.9329	38.2092	127045	114.964
		202	129_TCX- K27Ac-258	47	5850	3136	5.936	0.00189286	4.85155	8.30951	75795	124.468
		203	REPEAT5- K27Ac-259	54.2	6450	4448	10.48	0.00235612	7.04514	15.1032	111451	119.004
		204	11264_CER- K27Ac-260	58.7	20100	26080	94.88	0.00363804	6.6104	11.1621	84785	342.419
		205	1183_TCX- K27Ac-261	31.2	5500	3776	11.056	0.00292797	9.39499	10.9902	100474	176.282
		206	11305_TCX- K27Ac-262	45.4	4290	2624	4.624	0.0017622	4.21371	10.1172	129387	94.4934
		207	11353_CER- K27Ac-263	31.8	14750	19520	42.88	0.00219672	9.00441	12.4328	75706	463.836
		208	1114_CER- K27Ac-264	35.8	12950	18720	41.28	0.00220513	13.8137	16.0823	88274	361.732
2020-08-11	28	209	851_CER-K27Ac-265	48.5	13850	19200	45.12	0.00235	8.67055	18.2108	88475	285.567
		210	11266_TCX-K27Ac-266	53	6650	4880	7.504	0.0015377	11.0595	34.2035	90844	125.472
		211	1963_CER-K27Ac-267	53.6	21700	34720	86.4	0.00248848	9.90983	20.4447	84187	404.851
		212	11307_CER-K27Ac-268	26.2	12350	23200	36.64	0.00157931	9.57428	19.2289	91273	471.374
		213	1933_TCX-K27Ac-269	40.5	5950	5632	9.152	0.001625	9.80252	25.3608	97592	146.914
		214	6870_TCX-K27Ac-270	29.4	3065	3040	4.864	0.0016	7.06065	12.3592	112992	104.252
		215	962_TCX-K27Ac-271	50.3	7000	6352	11.072	0.00174307	7.40682	11.7328	96255	139.165
		216	11267_TCX-K27Ac-272	43	4865	3376	6.544	0.00193839	34.6886	116.7	85543	113.14
2020-08-16	29	217	18232_TCX-K27ac-273	43.2	3295	2392	5.928	0.00247826	5.70495	12.637	145047	76.2731
		218	11428_TCX-K27ac-274	23.7	1320	1138.8	2.353	0.00206621	9.94692	40.4612	128106	55.6962
		219	1105_CER-K27ac-275	39	13800	21320	84.5	0.00396341	6.48943	19.5777	78200	353.846
		220	149_TCX-K27ac-276	39.2	2505	2184	4.03	0.00184524	8.52666	50.9871	135888	63.9031
		221	11494_TCX-K27ac-277	30.7	1600	1170	1.651	0.00141111	8.60277	32.5999	157612	52.1173
		222	18220_TCX-K27ac-278	40	2950	2002	3.965	0.00198052	6.76504	61.8964	124355	73.75
		223	11507_CER-K27ac-279	35.3	10100	17160	42.12	0.00245455	17.0933	50.246	77619	286.119
		224	744_CER-K27ac-280	29.9	8950	16640	45.11	0.00271094	9.44705	31.158	85621	299.331
2020-08-17	30	225	813_CER-K27Ac-281	37.1	10550	16000	49.44	0.00309	6.36032	15.5423	84300	284.367
		226	11254_TCX-K27Ac-282	36.6	4335	2080	5.44	0.00261538	10.4408	8.76086	69778	118.443
		227	11374_TCX-K27Ac-283	49.8	5700	4240	10.208	0.00240755	8.00752	27.5165	101835	114.458
		228	894_TCX-K27Ac-284	39.6	4430	3344	6.416	0.00191866	6.73435	15.292	95386	111.869
		229	11314_TCX-K27Ac-285	23.8	2375	1027.2	1.952	0.00190031	15.1181	59.5586	114791	99.7899
		230	11271_CER-K27Ac-286	40.1	15050	26560	56.8	0.00213855	5.0555	7.99341	71325	375.312
		231	1104_CER-K27Ac-287	28.4	8400	12720	21.76	0.00171069	10.2607	19.6742	91671	295.775
		232	1271_TCX-K27Ac-288	45.5	4335	3808	5.776	0.00151681	0.51354	17.8835	109208	95.2747
2020-08-20	31	233	1940_TCX-K27ac-289	26.4	3430	2769	5.772	0.00208451	17.7058	67.1618	101668	129.924
		234	1098_CER-K27ac-290	21	10350	14300	47.45	0.00331818	10.598	32.9488	85460	492.857
		235	6952_TCX-K27ac-291	29	4015	3263	7.748	0.0023745	12.988	26.2347	108557	138.448
		236	791_TCX-K27ac-292	21.8	2865	1469	6.162	0.00419469	6.30348	32.7369	121968	131.422
		237	1103_CER-K27ac-293	36.5	20750	28080	120.12	0.00427778	7.94102	19.5897	84304	568.493
		238	11485_TCX-K27ac-294	31.9	3075	2028	3.627	0.00178846	10.5553	40.9413	96462	96.395
		239	11403_CER-K27ac-295	33.5	16750	21580	85.8	0.0039759	10.7406	29.3779	73472	500
		240	18217_TCX-K27ac-296	47.5	5350	3523	6.279	0.00178229	10.5848	32.2628	112742	112.632
2020-08-25	32	241	11345_TCX-K27Ac-297	37.2	3660	2640	6.608	0.00250303	7.54929	17.9547	95784	98.3871
		242	871_CER-K27Ac-298	29.9	10500	15328	35.04	0.00228601	15.512	30.7336	80770	351.171
		243	11259_CER-K27Ac-299	28.7	10400	12928	32.8	0.00253713	9.65049	12.4969	83276	362.369
		244	952_TCX-K27Ac-300	40.5	4075	2992	7.056	0.00235829	7.7993	20.0787	117479	100.617
		245	11285_TCX-K27Ac-301	38.9	3215	1808	4.416	0.00244248	12.6224	46.8787	108242	82.6478
		246	11377_TCX-K27Ac-302	37.1	3470	2816	3.792	0.00134659	9.15526	39.5422	119439	93.531
		247	11506_CER-K27Ac-303	46.5	14050	15440	47.84	0.00309845	23.0191	46.9993	84504	302.151
		248	1935_TCX-K27Ac-304	43.6	3885	3504	5.824	0.0016621	6.48048	13.1496	122678	89.1055
2020-08-31	33	249	11395_TCX-K27Ac-305	40.4	5600	3728	9.12	0.00244635	11.5352	21.9276	118379	138.614
		250	18210_TCX-K27Ac-306	57.8	6200	2928	2.704	0.000923497	7.93091	10.3706	138134	107.266
		251	859_TCX-K27Ac-307	24.3	2425	1374.4	0.928	0.000675204	7.04414	8.59534	109799	99.7942
		252	1010_CER-K27Ac-308	56.8	23950	39840	67.2	0.00168675	14.5813	15.25	72848	421.655
		253	11445_CER-K27Ac-309	36.3	17550	19840	65.28	0.00329032	14.0489	15.6347	85694	483.471
		254	1271_CER-K27Ac-310	43.7	14950	17440	24.48	0.00140367	10.2422	14.2314	78555	342.105
		255	18239_TCX-K27Ac-311	33.1	3685	1856	2.672	0.00143966	9.29621	26.7299	92633	111.329
		256	11499_TCX-K27Ac-312	31.3	4280	1632	3.328	0.00203922	3.75111	10.1054	100522	136.741
2020-08-31	34	257	18233_TCX-K27ac-313	36.6	2060	1963	1.755	0.00089404	9.94508	71.1321	99410	56.2842
		258	1005_TCX-K27ac-314	42.8	2555	1283.1	2.444	0.00190476	7.30201	41.4055	138799	59.6963
		259	11317_CER-K27ac-315	33.1	11400	13650	58.76	0.00430476	7.34082	32.0213	85723	344.411
		260	18234_TCX-K27ac-316	32.8	2445	1508	2.665	0.00176724	7.10204	55.8991	135565	74.5427
		261	REPEAT3-K27ac-317	21.5	1215	574.6	1.248	0.00217195	12.2598	45.8301	165856	56.5116
		262	1052_CER-K27ac-318	42	8450	6214	28.6	0.00460251	20.8045	74.5422	83678	201.19
		263	11464_TCX-K27ac-319	27.5	1480	708.5	0.845	0.00119266	8.39576	12.7756	153295	53.8182
		264	1936_CER-K27ac-320	23	7050	9386	28.34	0.00301939	19.9986	92.7165	74992	306.522
2020-09-08	35	265	11440_CER-K27ac-321	23.3	5700	7423	18.72	0.00252189	15.9479	51.501	74823	244.635
		266	1214_TCX-K27ac-322	22.4	1885	1625	2.002	0.001232	5.86885	21.8795	131950	84.1518
		267	11253_TCX-K27ac-323	26.6	2910	1820	3.575	0.00196429	5.73482	23.9447	128281	109.398
		268	6872_TCX-K27ac-324	45.1	3320	1989	3.055	0.00153595	5.54104	16.3607	116942	73.6142
		269	11264_TCX-K27ac-325	23.5	2200	765.7	1.547	0.00202037	5.43921	20.9789	140911	93.617
		270	6925_CER-K27ac-326	33.6	8350	12623	22.23	0.00176107	17.4321	78.3009	78826	248.512
		271	1942_TCX-K27ac-327	32.4	2320	812.5	4.914	0.006048	4.4614	18.4893	141794	71.6049
		272	742_CER-K27ac-328	23.3	5850	7514	21.06	0.00280277	10.4261	37.6925	71456	251.073
2020-09-09	36	273	11258_TCX-K27Ac-329	35.5	4555	2160	3.568	0.00165185	15.6983	24.9619	103741	128.31
		274	746_TCX-K27Ac-330	36.1	6150	4592	10.464	0.00227875	6.81052	10.9729	105138	170.36
		275	816_CER-K27Ac-331	45.9	16150	20000	43.36	0.002168	12.045	21.5142	86329	351.852
		276	11281_CER-K27Ac-332	26	6750	7904	17.12	0.00216599	27.9728	44.0177	79456	259.615
		277	11410_TCX-K27Ac-333	30.9	1705	876.8	2.24	0.00255474	13.2914	3.16376	115252	55.178
		278	783_TCX-K27Ac-334	52.7	3075	1776	4.448	0.0025045	14.2856	24.583	134408	58.3491
		279	11290_CER-K27Ac-335	57.8	13650	19520	45.28	0.00231967	10.3863	27.8855	79173	236.159
		280	REPEAT2-K27Ac-336	60.4	3970	2640	3.776	0.0014303	8.64378	24.8805	131248	65.7285
2020-09-14	37	281	6810_TCX-K27Ac-337	51.9	5250	4160	7.824	0.00188077	11.6441	39.5373	104280	101.156
		282	11303_CER-K27Ac-338	24.1	8750	10448	14.96	0.00143185	15.6373	36.5681	76093	363.071
		283	6929_TCX-K27Ac-339	48.9	4505	2880	3.744	0.0013	6.11687	15.4938	127989	92.1268
		284	1114_TCX-K27Ac-340	52.8	7000	5376	8.512	0.00158333	10.2099	32.7249	139833	132.576
		285	1172_CER-K27Ac-341	27.5	7800	12816	22.88	0.00178527	22.7588	61.0893	77807	283.636
		286	11333_TCX-K27Ac-342	48.1	6350	5104	11.456	0.00224451	4.1692	9.04902	111793	132.017
		287	11381_CER-K27Ac-343	57.2	16750	30240	54.88	0.00181481	47.0431	69.9027	80391	292.832
		288	1919_TCX-K27Ac-344	52.5	4905	4704	7.264	0.00154422	6.80517	28.3615	122185	93.4286
2020-09-17	38	289	1941_CER-K27ac-345	22.2	6050	9789	24.05	0.00245684	12.5377	45.0195	83800	272.523
		290	11255_TCX-K27ac-346	23.8	3035	2756	7.592	0.00275472	8.67457	35.4104	107714	127.521
		291	1058_TCX-K27ac-347	28	3515	2236	7.592	0.00339535	6.78729	37.1034	123324	125.536
		292	6914_CER-K27ac-348	41.2	15600	24050	100.88	0.00419459	10.2682	34.9857	80274	378.641
		293	6894_TCX-K27ac-349	36.6	2355	2080	0.65	0.0003125	6.62645	44.245	141159	64.3443
		294	1085_CER-K27ac-350	34.7	10600	14040	44.46	0.00316667	6.82925	56.4794	81793	305.476
		295	11337_TCX-K27ac-351	35.6	1920	1638	0.65	0.000396825	16.869	163.178	111511	53.9326
		296	141_TCX-K27ac-352	29.1	3060	2925	3.12	0.00106667	13.2285	66.3815	123462	105.155
2020-09-21	39	297	1129_CER-K27ac-353	29.6	8100	12909	40.43	0.00313192	13.5439	31.5033	84458	273.649
		298	11448_CER-K27ac-354	28.6	8250	10868	37.96	0.00349282	17.822	42.3379	78755	288.462
		299	11307_TCX-K27ac-355	27.1	2010	1222	1.963	0.00160638	9.5495	148.993	100778	74.1697
		300	11445_TCX-K27ac-356	27.1	1310	469.3	0.65	0.00138504	4.87305	43.2419	127502	48.3395
		301	1195_TCX-K27ac-357	26.9	2455	1075.8	3.707	0.00344581	6.56574	48.715	140605	91.2639
		302	1029_TCX-K27ac-358	35.9	3350	1963	4.316	0.00219868	6.56662	69.3169	121944	93.3148
		303	1931_TCX-K27ac-359	26.6	2920	2015	3.38	0.00167742	3.39879	18.5992	92488	109.774
		304	11469_CER-K27ac-360	35.5	7350	9061	24.44	0.00269727	19.2571	98.5956	78075	207.042
2020-09-23	40	305	135_TCX-K27Ac-361	31.6	3905	2272	6.72	0.00295775	8.57237	152.152	126466	123.576
		306	11449_TCX-K27Ac-362	42.2	6250	4992	10.672	0.00213782	8.88259	14.227	79762	148.104
		307	1919_CER-K27Ac-363	28.7	13200	12192	36.32	0.002979	16.2353	37.7522	77691	459.93
		308	11400_TCX-K27Ac-364	57.5	5500	3152	10.064	0.00319289	8.57711	44.9109	109825	95.6522
		309	6821_CER-K27Ac-365	46.6	14750	20640	57.12	0.00276744	15.656	38.7785	83596	316.524
		310	894_CER-K27Ac-366	34.1	9700	13680	35.36	0.0025848	14.9656	43.1582	88827	284.457
		311	18212_TCX-K27Ac-367	54.4	4970	2784	4.832	0.00173563	2.72713	16.6034	140869	91.3603
		312	18201_TCX-K27Ac-368	51	4905	2272	1.616	0.000711268	16.5476	64.3563	119404	96.1765
2020-09-28	41	313	11344_TCX-K27Ac-369	38	4190	2864	7.36	0.00256983	12.1546	31.6087	93582	110.263
		314	1936_TCX-K27Ac-370	46.4	3080	1140.8	1.472	0.00129032	14.127	45.5105	115614	66.3793
		315	11502_TCX-K27Ac-371	49.7	7050	4384	5.552	0.00126642	4.95333	12.4613	103041	141.851
		316	1302_TCX-K27Ac-372	54.2	4395	2832	2.496	0.000881356	4.38157	9.90535	131434	81.0886
		317	1200_CER-K27Ac-373	32.4	12900	13248	42.08	0.00317633	8.6917	14.442	93946	398.148
		318	11395_CER-K27Ac-374	38	13450	18400	62.72	0.0034087	8.2583	14.081	93886	353.947
		319	11443_CER-K27Ac-375	43.7	17200	28000	66.56	0.00237714	10.2249	15.5498	83220	393.593
		320	6914_TCX-K27Ac-376	35.3	3130	1553.6	4.416	0.00284243	8.89885	13.6897	126705	88.6686
2020-10-07	42	321	11328_TCX-K27Ac-377	54.2	5650	3456	3.28	0.000949074	14.2043	31.2071	130852	104.244
		322	1937_TCX-K27Ac-378	46.6	5550	4624	6.272	0.0013564	17.5891	60.4977	98693	119.099
		323	11402_CER-K27Ac-379	44.5	23000	24640	46.24	0.00187662	20.0231	33.7054	80124	516.854
		324	11275_CER-K27Ac-380	54.4	17600	23200	37.28	0.0016069	16.1786	28.8091	82012	323.529
		325	149_CER-K27Ac-381	42.4	19150	26560	77.76	0.00292771	6.57011	20.7812	83869	451.651
		326	1015_TCX-K27Ac-382	55	8450	6864	13.008	0.0018951	10.2107	35.4822	98868	153.636
		327	11271_TCX-K27Ac-383	42.6	4895	4438.4	4.608	0.00103821	10.7359	33.0155	105225	114.906
		328	11492_TCX-K27Ac-384	56.2	7200	5392	9.936	0.00184273	11.0219	24.6185	115675	128.114
2020-10-12	43	329	18230_TCX-K27AC-385	33.6	3200	1840	6.424	0.00412609	194.004	30.0416	104162	95.2381
		330	1937_CER-K27AC-386	25.8	11100	15968	35.62	0.00223071	53.511	12.222	65550	430.233
		331	134_TCX-K27AC-387	31.6	6300	1232	4.268	0.00317614	4.00467	4.91926	83997	199.367
		332	18209_TCX-K27AC-388	32.2	2440	1169.6	0.962	0.000822503	3.65511	7.26351	112451	75.7764
		333	797_CER-K27AC-389	29.6	16800	14976	105.38	0.00220486	6.71155	19.4749	73242	567.568
		334	11476_TCX-K27AC-390	46.6	4210	3568	3.135	0.00100561	595.964	3786.87	93958	90.3433
		335	11371_TCX-K27AC-391	22.7	2810	1512	4.466	0.000858879	11.7884	25.0843	130046	123.789
		336	7016_CER-K27AC-392	32.1	14900	31040	90.74	0.00292332	13.8114	6.61306	73502	464.174
2020-10-13	44	337	11305_CER-K27Ac-393	30.3	7800	10016	24.8	0.00247604	17.8399	32.8897	83927	257.426
		338	828_TCX-K27Ac-394	56.6	6700	3520	9.04	0.00256818	6.77502	19.4861	95166	118.375
		339	775_CER-K27Ac-395	43.9	23700	32480	58.56	0.00180296	15.3621	22.0498	75533	539.863
		340	REPEAT9-K27Ac-396	44.6	18400	22880	65.28	0.00285315	22.8684	26.8193	80638	412.556
		341	11402_TCX-K27Ac-397	50.7	4195	2480	4.032	0.00162581	5.66883	19.6213	130042	82.7416
		342	18228_TCX-K27Ac-398	56.2	6200	3856	10.24	0.0026556	6.77684	20.5933	128462	110.32
		343	787_TCX-K27Ac-399	43.2	4285	3120	6.576	0.00210769	11.57	39.2366	98146	99.1898
		344	11337_CER-K27Ac-400	43.4	25500	20640	77.28	0.00374419	19.5056	59.8861	70736	587.558
2020-10-19	45	345	11276_CER-K27Ac-401	26	8650	13664	30.29	0.00221677	19.2294	9.12057	71692	332.692
		346	11290_TCX-K27Ac-402	40.1	3090	2656	3.549	0.00133622	74.087	13.1427	97471	77.0574
		347	791_CER-K27Ac-403	29	8400	13136	33.15	0.0025236	42.268	11.69	64001	289.655
		348	11457-TCX-K27Ac-404	49	3875	1984	1.339	0.000674899	8.71747	5.40542	117415	79.0816
		349	775_TCX-K27Ac-405	32.6	3490	2560	5.489	0.00253398	8.41356	28.1845	103852	107.055
		350	11349_TCX-K27Ac-406	11	1755	1324.8	1.485	0.00132473	9.95432	43.3094	96251	159.545
		351	1932_TCX-K27Ac-407	29.5	3700	2448	4.554	0.00219853	5.75005	16.0417	124365	125.424
		352	1940_CER-K27Ac-408	24.6	10750	16160	30.81	0.00190656	26.5256	12.9072	71110	436.992
2020-10-21	46	353	11281_TCX-K27ac-409	28.1	2590	2236	2.314	0.00103488	5.72953	19.8636	114268	92.1708
		354	1105_TCX-K27ac-410	25.3	1900	1123.2	2.769	0.00246528	5.16778	17.0191	114306	75.0988
		355	834_CER-K27ac-411	28.8	12850	18980	54.73	0.00288356	6.84125	18.5453	74877	446.181
		356	11495_TCX-K27ac-412	26.9	2505	1443	2.353	0.00163063	4.96446	12.9389	142946	93.1227
		357	11265_TCX-K27ac-413	37.1	4495	2321	4.279	0.0018436	10.1868	27.5775	123135	121.159
		358	11253_CER-K27ac-414	22.4	12150	14300	40.04	0.0028	12.9396	27.8427	71009	542.411
		359	1029_CER-K27ac-415	28.5	16350	21580	61.1	0.00283133	6.67467	26.3071	68209	573.684
		360	1239_TCX-K27ac-416	35.6	6500	4589	9.542	0.00207932	3.62198	16.1564	107238	182.584
2020-10-26	47	361	11498_TCX-K27Ac-417	51.3	4355	2192	4.304	0.0019635	5.28704	13.1403	146635	84.8928
		362	11358_TCX-K27Ac-418	49.2	2805	1304	2.384	0.00182822	36.5516	34.6174	101832	57.0122
		363	1119_CER-K27Ac-419	42.6	17350	25760	63.84	0.00247826	10.2252	10.6381	74874	407.277
		364	1926_TCX-K27Ac-420	46.8	7550	4224	9.888	0.00234091	11.0387	31.227	104622	161.325
		365	7000_CER-K27Ac-421	35.1	15800	24640	57.6	0.00233766	10.0536	12.2681	79053	450.142
		366	11346_TCX-K27Ac-422	39	5000	4496	11.568	0.00257295	5.06751	10.4187	99708	128.205
		367	1047_TCX-K27Ac-423	46.4	6650	6032	8.976	0.00148806	15.2986	67.4356	106379	143.319
		368	11485_CER-K27Ac-424	50.6	24600	43520	61.12	0.00140441	14.4251	28.9206	78032	486.166
2020-10-28	48	369	1960_CER-K27ac-425	37.2	8300	11323	29.51	0.0026062	13.6704	75.4513	63488	223.118
		370	REPEAT8-K27ac-426	37.5	3290	2275	4.667	0.00205143	8.39836	32.761	129368	87.7333
		371	11314_CER-K27ac-427	24.1	8050	10166	39.65	0.00390026	15.3127	28.2984	81673	334.025
		372	11471_TCX-K27ac-428	32.5	4100	2600	3.627	0.001395	16.1325	10.5433	106591	126.154
		373	1058_CER-K27ac-429	25.3	9450	9592	29.15	0.00303899	13.7439	39.6043	58426	373.518
		374	1129_TCX-K27ac-430	29.3	3830	3250	5.486	0.001688	6.47584	13.7355	98890	130.717
		375	18211_TCX-K27ac-431	36.8	2005	725.4	1.781	0.0024552	3.66354	11.6318	102643	54.4837
		376	18221_TCX-K27ac-432	31.9	2880	1240.2	4.524	0.0036478	5.57744	28.7825	128937	90.2821
2020-11-04	49	377	1036_CER-K27Ac-433	31.7	9000	12528	31.84	0.00254151	23.0806	44.1268	86836	283.912
		378	11265_CER-K27Ac-434	50.9	24200	45920	77.28	0.00168293	10.9852	13.6536	68549	475.442
		379	18223_TCX-K27Ac-435	40.7	5350	3456	8.544	0.00247222	5.13533	15.9417	93253	131.45
		380	1951_CER-K27Ac-436	46.4	18350	23200	54.4	0.00234483	12.5951	16.7005	73257	395.474
		381	18226_TCX-K27Ac-437	49	5100	3344	6.176	0.00184689	2.84364	15.6058	100689	104.082
		382	REPEAT12-K27Ac-438	33	18450	33120	84.16	0.00254106	13.0971	25.9571	75002	559.091
		383	11433_TCX-K27Ac-439	41.1	6750	6304	6.128	0.000972081	6.553	12.131	109601	164.234
		384	732_TCX-K27Ac-440	50.5	9350	8880	25.28	0.00284685	6.70687	15.7162	83931	185.149
	50	385	1166_CER-K27ac-441	39	14150	21970	78.39	0.00356805	7.17557	9.89553	84452	362.821
		386	18238_TCX-K27ac-442	33.9	2235	1443	3.094	0.00214414	5.16686	11.483	132433	65.9292
		387	11417_TCX-K27ac-443	46.4	4495	4212	3.458	0.000820988	6.51093	32.3292	134556	96.875
		388	7016_TCX-K27ac-444	38.6	3020	2054	6.071	0.0029557	6.87554	42.4436	142062	78.2383
		389	1172_TCX-K27ac-445	25.6	2885	1755	4.771	0.00271852	8.92348	21.6223	141839	112.695
		390	966_CER-K27ac-446	29	11550	16510	47.71	0.00288976	8.7275	19.2942	67033	398.276
		391	18213_TCX-K27ac-447	26.3	3475	1534	4.316	0.00281356	7.77932	18.8737	97991	132.129
		392	11497_CER-K27ac-448	31.3	10600	15470	44.59	0.00288235	12.6582	23.6902	75061	338.658
2020-11-11		393	11397_CER-K27Ac-449	36.6	12400	14080	70.24	0.00498864	5.35623	6.01438	76556	338.798
		394	6819_TCX-K27Ac-450	48.2	5200	3616	8.864	0.00245133	7.67565	24.0699	99988	107.884
		395	991_TCX-K27Ac-451	53.2	9900	8432	24.8	0.00294118	5.1802	13.4832	99347	186.09
		396	135_CER-K27Ac-452	36.9	10950	11792	43.84	0.00371777	15.5586	29.8886	83798	296.748
		397	1924_TCX-K27Ac-453	35.1	5550	5248	8.864	0.00168902	4.02831	5.7883	119896	158.12
		398	11374_CER-K27Ac-454	37.3	20800	32000	64.16	0.002005	11.8439	17.652	77299	557.641
		399	11505_TCX-K27Ac-455	48	8400	6128	11.712	0.00191123	6.84499	19.3268	85040	175
		400	11313_TCX-K27Ac-456	51.6	4925	3968	8.528	0.00214919	8.88883	23.6616	103758	95.4457
	52	401	11309_TCX-K27ac-457	29.3	2590	1924	3.822	0.00198649	6.15575	51.5225	139705	88.3959
		402	11412_CER-K27ac-458	40	16950	28340	93.6	0.00330275	9.96082	27.4547	68858	423.75
		403	11471_CER-K27ac-459	44.5	20900	29250	83.85	0.00286667	11.3548	25.7311	72347	469.663
		404	11497_TCX-K27ac-460	40.4	4210	3445	6.981	0.00202642	9.83878	38.1873	117547	104.208
		405	1963_TCX-K27ac-461	15.9	2315	770.9	1.573	0.00204047	7.75135	17.953	113343	145.597
		406	976_CER-K27ac-462	47.7	22600	33670	44.46	0.00132046	9.38726	20.6759	88242	473.795
		407	18203_TCX-K27ac-463	39.4	5450	3432	5.499	0.00160227	6.7457	24.2658	116348	138.325
		408	1203_TCX-K27ac-464	32.3	3530	1294.8	1.456	0.0011245	5.56826	15.9794	104660	109.288
2020-11-16	53	409	850_TCX-K27Ac-465	59.4	7050	4768	12.048	0.00252685	12.2622	29.8114	89938	118.687
		410	736_TCX-K27Ac-466	52.2	6950	5904	7.84	0.00132791	13.1555	28.183	92877	133.142
		411	6863_TCX-K27Ac-467	28.2	4955	3152	8.624	0.00273604	5.55481	15.9917	99293	175.709
		412	11370_TCX-K27Ac-468	44	5450	3888	4.288	0.00110288	7.86212	14.0489	92082	123.864
			Mean ± SD	41.93 ± 13.70	8379.65 ± 6169.34	9832.93 ± 10449.36	28.02 ± 34.53	0.251 ± 0.093	13.62 ± 32.66	37.38 ± 188.84	100624 ± 20786.54	212.78 ± 162.40
			Coefficient of Variation (%)	32.6732	73.6229	106.269	123.23	37.1694	239.652	505.105	20.6577	76.3225
				Tissue amount (mg)	Chromatin amount by DNAchrom (ng)	Chromatin amount by purified DNA (ng)	Purified ChIP DNA (ng)	ChIP Yield (%)	Fold enrichment (SMARCA4/intergenic)	Fold enrichment (Actb/intergenic)	Peak numer by Macs	DNAchrom/Tissue amount (ng/mg)
