# Supplementary material for: Titration-based normalization of antibody amount improves consistency of ChIP-seq experiments
Source: BMC Genomics. 2023 Apr 4;24:171. doi: 10.1186/s12864-023-09253-0 (PMC10074837; doi:10.1186/s12864-023-09253-0)
Supplement: Supplementary file 10 — Additional file 10: Table S4. Mapping results of ChIP-seq libraries generated from 412 post-mortem human brain tissues. [file 12864_2023_9253_MOESM10_ESM.xlsx]

## Sheet: Table S4
Sample sequential ID	Library ID	Have 1 Uniq Pairs	Have more than 1 Uniq Pairs	Total # Uniquely Mapped Pairs	Ratio of Col 3/Col 4	Ratio of Col 2/Col 3	# Uniquely Mapped Pairs	# Pairs w/ 1 End Uniquely Mapped	# Pairs w/ Both Ends Mapped to Multiple Locations	# Unmapped Pairs	# Pairs with Only 1 End Mapped (to 1 or Multiple Locations)	# of Unproperly Mapped Pairs (wrong orientation, wrong size, etc)	Total # of Pairs	% Unique Pairs	Algorithm	Total Peaks	Width Median	Width Mean	Width SD (+/-)	Fold Change Mean	Fold Change SD (+/-)
1	11372-CER-H3K27ac-1	14599436	15172102	15771588	0.962	0.9623	15772789	808688	472919	143270	655197	433759	18286622	0.863	macs	92057	440	914.898	1598.04	7.92064	5.31867
2	6821-TCX-H3K27ac-3	20064001	20823251	21616921	0.9633	0.9635	21625076	1262527	741085	528973	683871	680906	25522438	0.847	macs	112869	303	541.552	789.002	7.66841	4.38006
3	777-CER-H3K27ac-5	17321001	18033347	18788325	0.9598	0.9605	18789031	922528	535539	190937	747177	689914	21875126	0.859	macs	90320	435	962.276	1792.74	8.84713	6.7978
4	18222-TCX-H3K27ac-7	21898373	22575900	23284915	0.9696	0.97	23293742	1392807	890367	1093359	733687	847787	28251749	0.825	macs	121055	280	466.038	591.206	7.67533	4.56282
5	11430-TCX-H3K27ac-9	16913102	17425914	17968873	0.9698	0.9706	17971631	913419	526253	518082	520935	561095	21011415	0.855	macs	110082	315	657.758	1114.63	9.00609	7.52369
6	2210-TCX-H3K27ac-11	15065162	15462141	15872243	0.9742	0.9743	15875384	993340	607745	290783	581866	688877	19037995	0.834	macs	127341	301	519.949	724.617	6.94054	3.85588
7	1200-TCX-H3K27ac-13	13204242	13641610	14095750	0.9678	0.9679	14098472	834047	516590	259516	545208	520959	16774792	0.84	macs	106073	324	606.581	919.43	7.67965	5.11563
8	1955-CER-H3K27ac-15	13671146	14182043	14713980	0.9638	0.964	14714886	789420	448713	75120	934930	213336	17176405	0.857	macs	74081	530	1209.86	2315.38	7.72685	5.01697
9	11491-TCX-H3K27ac-17	15256416	15849416	16466459	0.9625	0.9626	16468541	1060110	646932	307475	630306	542665	19656029	0.838	macs	124703	292	513.668	741.05	7.16564	4.30788
10	11410-CER-H3K27ac-19	13920654	14486191	15074587	0.961	0.961	15075867	816410	488077	109171	820971	394948	17705444	0.851	macs	92525	414	905.689	1729.84	6.93683	4.18217
11	11334-TCX-H3K27ac-21	19591137	20286698	21009979	0.9656	0.9657	21014543	1361347	856434	454395	888958	1062585	25638262	0.82	macs	102820	313	563.735	807.463	7.42461	4.18001
12	816-TCX-H3K27ac-23	17796122	18335166	18896509	0.9703	0.9706	18899183	1122656	645298	482478	812157	820755	22782527	0.83	macs	96702	328	654.114	1112.14	8.04641	5.12997
13	1955-TCX-H3K27ac-25	18320681	19005583	19716879	0.9639	0.964	19720506	1197862	736638	611194	762588	742031	23770819	0.83	macs	120892	310	545.612	761.385	7.07298	3.7279
14	1045-CER-H3K27ac-27	15506011	16115379	16749652	0.9621	0.9622	16752001	938062	488082	150735	1202690	300001	19831571	0.845	macs	89639	465	1065.63	2130.24	6.92277	4.05672
15	11249-CER-H3K27ac-29	16689614	17386135	18118668	0.9596	0.9599	18119566	931366	509286	137289	1139374	271697	21108578	0.858	macs	82200	499	1140.96	2361.85	7.71043	5.69818
16	11306-TCX-H3K27ac-31	17921926	18394541	18883230	0.9741	0.9743	18886992	1190003	729763	584375	820811	781046	22992990	0.821	macs	108465	314	564.589	828.913	7.31377	3.95229
17	11404-TCX-H3K27ac-33	15749394	16225246	16721536	0.9703	0.9707	16729511	1014722	645794	478998	604605	722091	20195721	0.828	macs	111929	307	554.637	792.713	6.57547	3.34107
18	851-TCX-H3K27ac-35	19675240	20388722	21139901	0.9645	0.965	21146002	1267291	895483	1417560	708674	942314	26377324	0.802	macs	118701	274	449.678	547.159	7.30887	4.31542
19	18224-TCX-H3K27ac-37	19597071	20436046	21324726	0.9583	0.9589	21329393	1207425	838122	1472036	687143	956635	26490754	0.805	macs	126838	279	476.315	619.101	7.51215	4.64681
20	1929-TCX-H3K27ac-39	22706649	23733266	24821515	0.9562	0.9567	24829604	1439160	860841	1071200	771280	983322	29955407	0.829	macs	107805	298	534.494	778.072	7.29531	3.8948
21	11464-CER-H3K27ac-41	11801647	12321810	12869121	0.9575	0.9578	12869453	651325	364782	101984	572377	377513	14937434	0.862	macs	89979	419	934.126	1589.32	6.89131	3.79856
22	11502-CER-H3K27ac-43	14530425	15252460	16022675	0.9519	0.9527	16023089	775230	475607	181289	585104	584530	18624849	0.86	macs	90958	406	903.83	1632.22	8.21464	5.60668
23	11259-TCX-H3K27ac-45	15272827	15891786	16540716	0.9608	0.9611	16542269	1049626	655877	343613	597578	562262	19751225	0.838	macs	97798	331	646.893	1051.31	6.30583	3.0089
24	142-CER-H3K27ac-47	11315082	11719860	12142655	0.9652	0.9655	12143487	690624	447229	107851	547286	341878	14278355	0.85	macs	84278	390	742.975	1157.79	6.49482	2.85641
25	11412-TCX-H3K27ac-49	13501623	14046144	14616342	0.961	0.9612	14618115	924859	612552	251467	523092	474673	17404758	0.84	macs	80423	312	533.678	693.415	6.01794	2.20929
26	11366-CER-H3K27ac-51	12763240	13339834	13948572	0.9564	0.9568	13948921	742478	433708	121011	592904	284569	16123591	0.865	macs	84289	447	1005.82	1910.06	7.2726	4.33928
27	786-TCX-H3K27ac-53	18220920	19018279	19857535	0.9577	0.9581	19858474	1194885	801594	554226	660196	809164	23878539	0.832	macs	102228	306	509.171	647.514	6.54434	2.94304
28	933-CER-H3K27ac-55	10110847	10467412	10839859	0.9656	0.9659	10840414	610150	357047	96812	539920	235778	12680121	0.855	macs	81183	427	887.52	1564.7	6.76787	3.24409
29	6913-TCX-H3K27ac-57	17087506	17724822	18395505	0.9635	0.964	18401361	1159885	833113	798907	604324	708891	22506481	0.818	macs	102885	296	473.728	542.005	7.70763	4.47571
30	11399-CER-H3K27ac-59	10785252	11189322	11612951	0.9635	0.9639	11613634	610038	328901	101851	512137	267655	13434216	0.864	macs	79841	432	966.448	1909.68	7.11523	3.87581
31	7098-TCX-H3K27ac-61	16476695	17204022	17982803	0.9567	0.9577	18001921	813171	481188	574374	477439	540183	20888276	0.862	macs	110473	314	649.754	1074.86	8.76158	7.0046
32	1275-TCX-H3K27ac-63	33214038	34555597	35984000	0.9603	0.9612	35993982	2145827	1368085	2120144	1173046	1597265	44398349	0.811	macs	114991	297	504.504	663.014	6.89129	3.72044
33	786-CER-H3K27ac-65	9579956	9859485	10150375	0.9713	0.9716	10151148	577095	344580	98974	564923	229864	11966584	0.848	macs	73808	443	921.67	1605.56	7.27953	3.68322
34	11313-CER-H3K27ac-67	9640877	9908974	10187025	0.9727	0.9729	10188588	620498	370979	129828	541107	279363	12130363	0.84	macs	87633	393	748.15	1215.21	6.26725	2.52998
35	981-TCX-H3K27ac-69	16320292	16816946	17334301	0.9702	0.9705	17337436	1037604	635763	616392	543460	603566	20774221	0.835	macs	140017	278	448.618	547.378	6.19979	2.86108
36	777-TCX-H3K27ac-71	17058207	17626599	18223175	0.9673	0.9678	18227194	1047641	611820	561510	572842	622450	21643457	0.842	macs	119624	294	480.05	595.832	7.67409	4.06177
37	11383_TCX-H3K27ac-73	21628471	22465952	23346652	0.9623	0.9627	23351700	1429397	879161	994931	768900	968550	28392639	0.822	macs	125002	293	484.219	619.631	6.71419	3.28948
38	11287_TCX-H3K27ac-75	23756976	24688254	25673101	0.9616	0.9623	25676984	1544771	968941	1178293	879094	1047393	31295476	0.82	macs	113055	299	509.539	675.553	7.28587	4.08618
39	11349_CER-H3K27ac-77	12397558	12895868	13420917	0.9609	0.9614	13421759	675768	400719	118741	577677	380118	15574782	0.862	macs	80834	446	997.98	1899.32	7.81407	5.01374
40	11317_TCX-H3K27ac-79	32471772	33617482	34849200	0.9647	0.9659	34859009	1864159	1137258	1679850	1189841	1533235	42263352	0.825	macs	106285	298	510.216	655.091	7.74604	4.78093
41	11298_TCX-H3K27ac-81	28236899	28975236	29766375	0.9734	0.9745	29772138	1673386	968838	1217047	1149683	1278535	36059627	0.826	macs	98985	314	632.634	1037.79	8.09214	5.59744
42	1137_CER-H3K27ac-83	10307679	10546274	10791097	0.9773	0.9774	10792328	619467	350620	96752	869588	188016	12916771	0.836	macs	75745	461	973.672	1766.57	6.6325	3.15006
43	1956_CER-H3K27ac-85	10380300	10665043	10957634	0.9733	0.9733	10958991	672777	422319	98056	813170	218710	13184023	0.831	macs	76601	439	856.884	1416.44	6.44187	2.68762
44	11500_TCX-H3K27ac-87	24923492	25614832	26329648	0.9729	0.973	26333608	1614613	1008325	1207117	1072400	1164332	32400395	0.813	macs	105522	295	487.194	639.14	6.67496	3.15325
45	11321_TCX-H3K27ac-89	17404924	17975388	18569313	0.968	0.9683	18574179	1028456	701454	616185	646786	628602	22195662	0.837	macs	93484	305	570.88	855.346	8.23831	4.82208
46	1036_TCX-H3K27ac-91	18001153	18579830	19181362	0.9686	0.9689	19185450	1128957	657064	555450	712735	644035	22883691	0.838	macs	113927	305	534.836	739.416	7.47647	4.20097
47	1089_TCX-H3K27ac-93	17001600	17493341	18002853	0.9717	0.9719	18005062	1005109	555304	375159	767593	576628	21284855	0.846	macs	116788	329	661.678	1187.21	6.77701	4.15062
48	6819_CER-H3K27ac-95	11160471	11432691	11712610	0.9761	0.9762	11713280	620903	326132	105096	925543	156008	13846962	0.846	macs	76698	510	1146.43	2272.32	6.85121	3.72939
49	1121_TCX-H3K27ac-97	16259903	16823945	17410027	0.9663	0.9665	17412369	1194340	736544	485580	637983	550918	21017734	0.828	macs	115088	323	534.476	696.558	6.26778	2.81638
50	1945_CER-H3K27ac-99	13050352	13609065	14195206	0.9587	0.9589	14196212	728780	411026	102689	860906	153960	16453573	0.863	macs	73323	521	1198.61	2363.52	7.03753	4.20551
51	946_CER-H3K27ac-101	13723817	14325732	14957857	0.9577	0.958	14959444	766219	452493	145329	771483	194069	17289037	0.865	macs	78346	513	1185.68	2290.97	6.9792	3.98874
52	1052_TCX-H3K27ac-103	22827335	23577450	24363813	0.9677	0.9682	24370117	1446332	883609	1368060	776416	883420	29727954	0.82	macs	111971	305	538.225	767.664	7.37228	3.89892
53	11366_TCX-H3K27ac-105	23972507	24836821	25753189	0.9644	0.9652	25759687	1533734	920383	1447628	848843	927475	31437750	0.819	macs	103738	321	627.349	1011.14	7.60813	4.76648
54	11353_TCX-H3K27ac-107	17432058	18003173	18597035	0.9681	0.9683	18600765	1196281	722658	628087	581841	522759	22252391	0.836	macs	105384	299	510.572	716.856	6.95673	3.13284
55	11294_TCX-H3K27ac-109	14488240	14920741	15368503	0.9709	0.971	15370472	958537	515831	344026	696577	415096	18300539	0.84	macs	127250	327	518.116	641.591	5.97047	2.33054
56	11285_CER-H3K27ac-111	13956289	14469751	15005869	0.9643	0.9645	15007028	878910	508315	137647	919548	192468	17643916	0.851	macs	80583	481	1042.21	2059.76	6.29937	3.18028
57	11279_TCX-K27Ac_-113	12529318	13713163	15093088	0.9086	0.9137	15102512	806807	619685	1213539	399184	653724	18795451	0.804	macs	100541	277	460.589	584.623	6.97852	3.32329
58	11298_CER-K27Ac-114	16851607	19027646	21631007	0.8796	0.8856	21635068	1232253	872925	318999	805184	324214	25188643	0.859	macs	78031	455	963.069	1708.98	7.0918	3.97333
59	952_CER-K27Ac-115	11747336	12879258	14194668	0.9073	0.9121	14195378	771450	559711	145899	636318	191524	16500280	0.86	macs	73613	465	900.129	1412.52	7.80924	4.76153
60	REPEAT6-K27Ac-116	15949415	17819035	20048242	0.8888	0.8951	20051386	1135118	738323	470880	502698	438175	23336580	0.859	macs	83231	337	674.906	1128	8.25885	5.16529
61	142_TCX-K27Ac-117	14416512	15937628	17735773	0.8986	0.9046	17742395	1058987	797780	1155226	519883	660402	21934673	0.809	macs	99384	273	408.853	444.184	5.91557	2.21699
62	11334_CER-K27Ac-118	16918540	19120670	21759380	0.8787	0.8848	21763764	1290284	915252	430712	612124	421042	25433178	0.856	macs	91128	324	544.349	704.828	7.5019	4.08688
63	1166_TCX-K27Ac-119	14186530	15724893	17537414	0.8966	0.9022	17540645	1092568	816592	471655	452394	375149	20749003	0.845	macs	94097	299	492.266	609.491	6.7138	3.39418
64	11506_TCX-K27Ac-120	14718165	16382656	18350072	0.8928	0.8984	18354080	1068336	750145	666833	469793	429377	21738564	0.844	macs	99022	306	612.354	1052.31	6.85649	3.90714
65	11423_CER-K27Ac-121	13007385	14378000	15985094	0.8995	0.9047	15986252	918464	650864	148465	534929	227090	18466064	0.866	macs	82358	424	795.709	1177.38	7.75388	4.77334
66	11493_TCX-K27Ac-122	18446473	21017029	24131088	0.871	0.8777	24134926	1433322	899116	480119	599415	528920	28075818	0.86	macs	98510	302	514.655	713.716	6.77028	3.23743
67	1956_TCX-K27Ac-123	14768644	16928036	19544729	0.8661	0.8724	19547622	1050728	694168	374694	559178	450493	22676883	0.862	macs	103042	323	677.906	1131.03	7.9433	5.56708
68	6810_CER-K27Ac-124	15902619	17739852	19914130	0.8908	0.8964	19916823	1031963	672708	264131	678433	398221	22962279	0.867	macs	98056	436	914.497	1618.92	6.6417	3.69501
69	18218_TCX-K27Ac-125	13843828	15423381	17289590	0.8921	0.8976	17292481	1130248	861779	651088	438455	420861	20794912	0.832	macs	91826	268	409.51	440.352	6.90884	3.37837
70	1078_TCX-K27Ac-126	14891047	16492557	18384125	0.8971	0.9029	18386338	1126508	743253	275515	494020	367727	21393361	0.859	macs	92515	329	620.464	969.506	7.04553	4.32115
71	11303_TCX-K27Ac-127	14483861	16145051	18113397	0.8913	0.8971	18119237	977196	679680	395464	382482	362004	20916063	0.866	macs	128445	278	456.894	556.111	7.33057	4.70406
72	783_CER-K27Ac-128	17320961	19111129	21204965	0.9013	0.9063	21206088	1106028	667464	297984	668140	441157	24386861	0.87	macs	90925	407	881.76	1614.89	6.72795	3.63169
73	1959_TCX-129	17278094	18539096	19895250	0.9318	0.932	19897861	1135149	741562	1047634	547283	630220	23999709	0.829	macs	104708	275	437.111	522.053	6.92637	3.08431
74	134_CER-130	12927633	14479991	16215183	0.893	0.8928	16216214	859398	534831	334652	841658	283562	19070315	0.85	macs	97863	413	821.46	1422.78	6.31362	3.31092
75	11417_CER-131	13645113	14891679	16254801	0.9161	0.9163	16256921	778905	515849	366635	613737	298159	18830206	0.863	macs	80047	454	1009.49	1821.13	7.23928	4.551
76	11355_TCX-132	12737083	13731021	14806175	0.9274	0.9276	14809763	850020	557851	747515	394257	342194	17701600	0.837	macs	102598	279	462.392	595.808	6.68495	3.03727
77	813_TCX-133	14408409	15660090	17019484	0.9201	0.9201	17021341	971557	624207	558206	443125	374442	19992878	0.851	macs	112184	288	507.939	729.281	6.54626	3.19829
78	6894_CER-134	15855247	17592341	19521407	0.9012	0.9013	19523827	1013386	690684	430425	992430	305313	22956065	0.85	macs	80034	503	1059.47	1864.85	7.58677	4.95372
79	1104_TCX-135	15582958	17144868	18855250	0.9093	0.9089	18858357	1117308	852058	882315	546297	591266	22847601	0.825	macs	100020	286	457.603	548.943	6.71558	3.34871
80	11403_TCX-136	16533353	18153460	19927283	0.911	0.9108	19936019	1330141	926894	641499	611680	342542	23788775	0.838	macs	88035	295	448.586	472.366	7.54194	3.70265
81	1960_TCX-137	15098632	16398500	17809621	0.9208	0.9207	17816149	1032068	788375	1645298	496845	784097	22562832	0.79	macs	103534	249	378.575	412.726	6.01407	2.23628
82	834_TCX-138	15302146	16759262	18350402	0.9133	0.9131	18356110	1100307	821815	924482	607457	536454	22346625	0.821	macs	92174	315	582.651	879.035	6.85511	3.8361
83	946_TCX-139	15026085	16041851	17130912	0.9364	0.9367	17135074	922701	675055	1023876	550049	586674	20893429	0.82	macs	110930	287	486.508	660.941	6.42488	2.99878
84	11507_TCX-140	15159834	16406193	17755291	0.924	0.924	17761773	963212	729105	1284902	509497	659015	21907504	0.811	macs	103771	289	531.198	785.097	6.84828	3.79726
85	732_CER-141	16857354	18708198	20763502	0.901	0.9011	20772112	1183749	856379	404289	953673	291375	24461577	0.849	macs	73691	444	905.712	1515.55	6.44436	3.12929
86	11276_TCX-142	20623962	22591583	24737108	0.9133	0.9129	24743176	1784835	1154913	1512127	704166	610742	30509959	0.811	macs	88995	273	426.203	508.463	6.4218	2.41883
87	11457_CER-143	17703275	19432649	21332946	0.9109	0.911	21334488	1163343	726106	464952	861094	209662	24759645	0.862	macs	79984	479	1047.56	1993.92	6.82696	4.07767
88	11476_CER-144	14802901	16389130	18143736	0.9033	0.9032	18149441	991347	734471	442928	879979	287352	21485518	0.845	macs	80561	425	847.25	1378.03	6.13306	2.96437
89	1951_TCX-145	12820764	13704360	14652708	0.9353	0.9355	14657415	851163	605986	1033663	434107	548315	18130649	0.808	macs	93853	275	469.111	628.484	7.01397	3.26179
90	1945_TCX-146	17770266	19779704	22022998	0.8981	0.8984	22026680	971041	674911	1942589	578720	787866	26981807	0.816	macs	98639	314	683.715	1210.8	8.797	6.79952
91	11275_TCX-147	14380037	15492873	16695620	0.928	0.9282	16701616	867420	666989	1041260	553310	628343	20458938	0.816	macs	105222	282	497.591	705.863	7.36512	4.36529
92	11452_TCX-148	13729829	15447049	17380703	0.8887	0.8888	17384791	1187305	833927	1376823	444868	353793	21581507	0.806	macs	110215	252	374.153	374.325	6.60916	2.9627
93	11492_CER-149	15596122	16922325	18369114	0.9212	0.9216	18370814	841894	505701	483987	808218	304404	21315018	0.862	macs	83709	465	1064.6	2043.79	7.30443	4.92432
94	1085_TCX-150	17084086	18652674	20370700	0.9157	0.9159	20373827	1227547	869619	1413085	527131	554381	24965590	0.816	macs	93592	262	415.144	508.159	6.78619	2.97776
95	11431_CER-151	19975647	21817776	23842226	0.9151	0.9156	23842976	1132129	695184	418414	890825	270920	27250448	0.875	macs	78284	495	1081.38	1964.51	8.21758	5.71714
96	766_CER-152	18080338	19770924	21626666	0.9142	0.9145	21628600	1114321	722699	329362	886312	233437	24914731	0.868	macs	76348	475	1060.22	1988.35	6.97656	4.42639
97	1302_CER-K27Ac-153	16511042	17729644	19049671	0.9307	0.9313	19051294	820054	493024	694398	703027	473812	22235609	0.857	macs	90333	436	1051.18	2020.51	7.3093	4.96855
98	REPEAT4-K27Ac-154	16417642	17546568	18759150	0.9354	0.9357	18765002	983920	704685	1346334	663263	738205	23201409	0.809	macs	125719	290	492.599	659.669	6.69285	3.60055
99	7000_TCX-K27Ac-155	14185035	15082837	16043470	0.9401	0.9405	16048067	849686	596158	1025774	460922	662757	19643364	0.817	macs	99299	295	578.721	962.729	7.372	4.41344
100	892_TCX-K27Ac-156	13722190	14497914	15324974	0.946	0.9465	15328806	718382	531842	988925	444020	587637	18599612	0.824	macs	99701	311	595.017	876.606	7.96358	5.10771
101	11333_CER-K27Ac-157	17402982	18644607	19981492	0.9331	0.9334	19988257	1034120	774501	556093	765928	454397	23573296	0.848	macs	76299	440	908.182	1497.12	7.18263	3.90789
102	11295_TCX-K27Ac-158	17210663	18356531	19583560	0.9373	0.9376	19588272	1134712	788110	1092334	640421	755719	23999568	0.816	macs	109744	287	453.158	534.514	6.63721	2.77797
103	976_TCX-K27Ac-159	16630835	18267895	20068320	0.9103	0.9104	20073015	1030658	724936	1682561	590026	851606	24952802	0.804	macs	92363	306	595.91	963.393	8.07941	4.81156
104	11300_CER-K27Ac-160	19832968	21746811	23855916	0.9116	0.912	23857515	1186143	705803	250792	1001237	283739	27285229	0.874	macs	77566	527	1174.15	2176.08	7.5346	5.02113
105	966_TCX-K27Ac-161	13440531	14629745	15938250	0.9179	0.9187	15943473	900272	548615	723779	345103	391589	18852831	0.846	macs	119948	274	451.237	589.203	6.77195	3.32573
106	751_TCX-K27Ac-162	13847079	15394683	17130759	0.8987	0.8995	17133634	942547	705958	1050649	505288	722101	21060177	0.814	macs	111601	290	472.37	586.553	6.66789	3.27018
107	11448_TCX-K27Ac-163	12250965	13302650	14459808	0.92	0.9209	14465209	706811	513567	1016579	384064	618624	17704854	0.817	macs	99857	289	549.072	844.992	7.741	5.22229
108	6913_CER-K27Ac-164	12981696	14446896	16099242	0.8974	0.8986	16102820	785342	501019	489205	599290	361652	18839328	0.855	macs	85021	474	994.503	1732.45	7.31055	4.58086
109	1929_CER-K27Ac-165	16393420	18191614	20218166	0.8998	0.9012	20220202	864638	523622	748725	693731	546833	23597751	0.857	macs	89104	431	1035.79	2076.47	6.87304	4.6926
110	1078_CER-K27Ac-166	12637843	14283405	16160844	0.8838	0.8848	16163731	829954	551083	548463	633007	312928	19039166	0.849	macs	82645	490	987.607	1676.74	7.16269	4.35775
111	11323_TCX-K27Ac-167	18766410	20530879	22486042	0.913	0.9141	22490436	1187546	885668	1890904	611697	1055925	28122176	0.8	macs	92365	309	616.418	964.537	7.56124	4.43981
112	11300_TCX-K27Ac-168	15542663	17042847	18707013	0.911	0.912	18710617	1032769	576767	434468	455494	484830	21694945	0.862	macs	128460	310	587.843	934.532	7.00518	4.29701
113	REPEAT1-K27Ac-169	17970777	19772467	21777227	0.9079	0.9089	21780392	1426144	994185	1984691	540640	656167	27382219	0.795	macs	120046	271	414.411	445.334	7.14293	3.65731
114	1015_CER-K27Ac-170	18527727	20871633	23537439	0.8867	0.8877	23538670	1108850	681542	1238620	689067	850867	28107616	0.837	macs	97207	406	962.539	1907.21	6.99067	4.04489
115	1019_TCX-K27Ac-171	17789838	19676114	21786925	0.9031	0.9041	21789685	1125657	758221	1274097	580017	756729	26284406	0.829	macs	119266	276	445.456	543.581	7.34823	4.07453
116	1010_TCX-K27Ac-172	16721858	18583118	20670602	0.899	0.8998	20672952	1221517	756508	710630	488668	548390	24398665	0.847	macs	117119	289	458.986	550.146	6.75483	3.06401
117	2517_TCX-K27Ac-173	15535345	17036381	18700541	0.911	0.9119	18704514	1019329	612271	632570	481255	558600	22008539	0.85	macs	135848	300	546.736	839.811	6.75185	3.90971
118	11440_TCX-K27Ac-174	18415408	20250764	22294078	0.9083	0.9094	22298102	1332729	783098	645143	563184	683964	26306220	0.848	macs	119214	301	504.665	673.555	6.90924	3.42938
119	11279_CER-K27Ac-175	15428391	17259294	19329111	0.8929	0.8939	19330045	1094341	605490	237422	695367	285224	22247889	0.869	macs	100807	470	1043.2	2123.69	6.22576	3.1221
120	11323_CER-K27Ac-176	19789765	22097995	24711478	0.8942	0.8955	24712731	1193182	671212	320069	767210	438884	28103288	0.879	macs	81817	462	1054.16	2053.09	7.40985	4.8713
121	11258_CER-K27Ac-177	18541287	20057298	21696364	0.9245	0.9244	21697517	1166386	637770	253195	740252	272872	24767992	0.876	macs	88975	469	1072.12	2182.74	6.30558	3.42501
122	18199_TCX-K27Ac-178	21110683	22767338	24563577	0.9269	0.9272	24568720	1290451	816719	536018	665243	722090	28599241	0.859	macs	91863	359	706.4	1078.74	8.51917	5.98261
123	766_TCX-K27Ac-179	18736269	20047519	21452170	0.9345	0.9346	21461961	1226661	877439	577718	504261	623841	25271881	0.849	macs	104574	297	488.866	614.042	6.8487	3.64745
124	751_CER-K27Ac-180	15275003	16338150	17477823	0.9348	0.9349	17479584	908047	584071	182733	639553	216767	20010755	0.874	macs	79991	516	1098.59	1885.33	7.32873	4.55516
125	18231_TCX-K27Ac-181	15273961	16312639	17421685	0.9363	0.9363	17426381	1026482	606334	572201	390835	474809	20497042	0.85	macs	147931	301	495.032	632.006	6.44172	3.09417
126	11294_CER-K27Ac-182	13901393	15118174	16438511	0.9197	0.9195	16439280	884399	480140	241105	560271	223858	18829053	0.873	macs	94144	438	951.083	1794.68	6.42785	3.28239
127	REPEAT7-K27Ac-183	16923664	18614241	20465255	0.9096	0.9092	20469432	1109895	729835	465504	474747	569359	23818772	0.859	macs	98192	326	614.259	921.496	7.8315	4.78542
128	1103_TCX-K27Ac-184	13035059	14158174	15369984	0.9212	0.9207	15374215	966606	652773	420096	421413	512334	18347437	0.838	macs	105770	304	478.726	565.895	6.42521	2.72426
129	1045_TCX-K27Ac-185	17006201	18146271	19363382	0.9371	0.9372	19378075	1071875	692339	719688	441707	585947	22889631	0.847	macs	110721	295	488.605	641.78	6.93694	3.16348
130	1089_CER-K27Ac-186	14066993	15590152	17267772	0.9028	0.9023	17269035	925806	580365	205797	663754	175666	19820423	0.871	macs	82318	483	1020.39	1787.71	6.93172	4.03269
131	18216_TCX-K27Ac-187	14081910	15031680	16046380	0.9368	0.9368	16050326	974824	667185	364716	369070	324759	18750880	0.856	macs	108214	283	459.945	548.977	6.92434	3.46404
132	11408_TCX-K27Ac-188	16072566	17596750	19265884	0.9134	0.9134	19266760	1156275	694849	695887	368780	353429	22535980	0.855	macs	107297	302	521.457	698.173	8.47244	4.78344
133	11399_TCX-K27Ac-189	15809538	17197658	18721885	0.9186	0.9193	18724155	772463	461133	566413	330521	388331	21243016	0.881	macs	113497	309	628.886	1013.92	8.31017	6.3378
134	11404_CER-K27Ac-190	15472234	17216359	19144254	0.8993	0.8987	19146469	999894	612638	226609	747207	163320	21896137	0.874	macs	80441	514	1117.26	2036.64	6.91676	4.28412
135	18236_TCX-K27Ac-191	15107188	16424411	17857132	0.9198	0.9198	17864714	975059	605041	644836	350842	351296	20791788	0.859	macs	136736	286	479.456	636.374	6.72923	3.63169
136	1183_CER-K27Ac-192	17243776	18695351	20268133	0.9224	0.9224	20270290	1037549	609914	281480	729846	210423	23139502	0.876	macs	83602	524	1072.45	1738.17	7.9267	5.29258
137	11489_TCX-K27Ac-193	13165466	14131737	15168750	0.9316	0.9316	15171373	866308	562223	336788	514460	280781	17731933	0.856	macs	109081	296	507.586	683.981	7.49849	4.38908
138	1123_TCX-K27Ac-194	20998714	23160185	25533979	0.907	0.9067	25536926	1511325	905483	338007	976768	481079	29749588	0.858	macs	86505	372	727.028	1160.77	7.96668	5.04106
139	18229_TCX-K27Ac-195	17493570	19064336	20772743	0.9178	0.9176	20778147	1134765	697340	558521	797120	399828	24365721	0.853	macs	118247	311	521.104	673.279	7.19844	3.98036
140	11249_TCX-K27Ac-196	17705625	19302673	21038688	0.9175	0.9173	21045253	1274031	748716	441547	688126	444172	24641845	0.854	macs	119702	295	497.398	657.26	7.31363	4.21075
141	11400_CER-K27Ac-197	13666957	14902910	16245851	0.9173	0.9171	16247254	821990	493731	132975	966704	156260	18818914	0.863	macs	81385	470	1028.97	1838.94	6.82857	3.9439
142	1019_CER-K27Ac-198	14807469	16056011	17406936	0.9224	0.9222	17407868	915245	597047	124754	958168	200304	20203386	0.862	macs	83010	483	980.769	1619.56	7.28737	4.33108
143	1941_TCX-K27Ac-199	16923591	18200491	19570376	0.93	0.9298	19574579	1092627	734225	426806	625275	422723	22876235	0.856	macs	108699	294	485.067	604.206	7.64259	3.95731
144	11491_CER-K27Ac-200	14875207	16059835	17338411	0.9263	0.9262	17339036	851351	497302	275723	635250	292614	19891276	0.872	macs	90992	404	881.997	1615.41	7.58932	5.11634
145	744_TCX-K27Ac-201	15951177	17070858	18268144	0.9345	0.9344	18270554	940504	586568	702758	637783	616505	21754672	0.84	macs	126950	293	567.924	954.277	6.64573	3.64558
146	6976_TCX-K27Ac-202	18736494	20154298	21674760	0.9299	0.9297	21680511	1224046	882458	570555	906514	589866	25853950	0.839	macs	110570	287	446.387	512.269	6.92218	3.25414
147	18202_TCX-K27Ac-203	16024462	17334515	18750932	0.9245	0.9244	18759549	942952	660446	709192	634184	628140	22334463	0.84	macs	133472	288	492.799	655.447	6.89931	4.08652
148	843_TCX-K27Ac-204	13674168	15004244	16465021	0.9113	0.9114	16467323	925524	580448	408797	515464	374398	19271954	0.854	macs	124181	273	469.171	645.828	7.61707	4.61692
149	6863_CER-K27Ac-205	16553202	17824953	19194275	0.9287	0.9287	19194810	995273	587284	158979	765337	214036	21915719	0.876	macs	94867	424	920.355	1701.09	7.08227	4.56285
150	REPEAT11-K27Ac-206	14311669	15543935	16879015	0.9209	0.9207	16880342	869686	532459	143859	867993	170809	19465148	0.867	macs	82868	491	1077.37	1952.85	7.54103	4.68664
151	1214_CER-K27Ac-207	15989985	17799732	19801063	0.8989	0.8983	19802366	951130	575574	123117	852028	182912	22487127	0.881	macs	80468	526	1201.19	2200.41	8.01013	5.65235
152	11266_CER-K27Ac-208	14938565	16466090	18140031	0.9077	0.9072	18144992	925748	581993	183213	944099	225875	21005920	0.864	macs	84074	463	990.674	1731.56	6.90942	4.16486
153	11423_TCX-K27Ac-209	13020635	13853785	14738333	0.94	0.9399	14740981	962273	633907	253723	524507	296738	17412129	0.847	macs	91352	300	510.04	671.321	7.00011	3.49133
154	7015_TCX-K27Ac-210	16173742	18041845	20114311	0.897	0.8965	20118454	1133318	704626	430050	705849	443395	23535692	0.855	macs	96328	297	549.921	846.604	7.0956	3.41732
155	1239_CER-K27Ac-211	14537339	15719743	16997452	0.9248	0.9248	16998613	938565	601934	184050	878074	198859	19800095	0.859	macs	85787	441	941.326	1704.34	6.78363	3.72044
156	11449_CER-K27Ac-212	15164870	16530081	18017419	0.9174	0.9174	18018032	914455	535680	148857	790080	175146	20582250	0.875	macs	83017	477	1014.7	1903.33	8.20888	5.83066
157	18235_TCX-K27Ac-213	15343339	16795426	18394746	0.9131	0.9135	18396895	840391	469290	310772	560942	376042	20954332	0.878	macs	110173	306	651.232	1162.4	8.41378	6.78512
158	1926_CER-K27Ac-214	14466181	16025281	17738962	0.9034	0.9027	17739663	976520	545354	170113	1008513	176064	20616227	0.86	macs	91497	452	956.173	1756.46	6.28145	3.29766
159	18204_TCX-K27Ac-215	15813025	17017211	18309019	0.9294	0.9292	18316445	1148200	832667	292145	646854	420992	21657303	0.846	macs	99881	277	420.839	454.396	6.17352	2.46315
160	933_TCX-K27Ac-216	14945444	16101459	17345427	0.9283	0.9282	17349831	875212	529171	257961	629112	336501	19977788	0.868	macs	103707	316	657.744	1146.48	7.89522	5.64835
161	11431_TCX-H3K27ac-217	13017512	14027088	15121681	0.9276	0.928	15124990	875351	468444	204782	530041	301108	17504716	0.864	macs	136813	299	462.257	512.862	6.78233	3.37872
162	1942_CER-H3K27ac-218	10860210	11753084	12724297	0.9237	0.924	12724454	724203	378690	99221	737071	115444	14779083	0.861	macs	80998	458	953.995	1755.73	6.85297	3.97762
163	1119_TCX-H3K27ac-219	15681890	17069561	18590438	0.9182	0.9187	18591488	966426	499191	192610	647705	351412	21248832	0.875	macs	125476	332	626.722	941.593	7.21348	4.60154
164	18237_TCX-H3K27ac-220	25366283	27555339	29954847	0.9199	0.9206	29958818	1648863	943500	773720	1031611	862254	35218766	0.851	macs	128655	297	463.909	525.203	7.18424	3.90465
165	736_CER-H3K27ac-221	20534416	22234541	24094576	0.9228	0.9235	24095678	1125400	617932	267755	1261947	414398	27783110	0.867	macs	78354	499	1148.06	2268.73	8.18731	6.05324
166	18214_TCX-H3K27ac-222	14945385	16404903	18013897	0.9107	0.911	18018297	941836	510237	202408	627672	340583	20641033	0.873	macs	136382	293	519.448	740.385	7.06414	4.32485
167	11372_TCX-H3K27ac-223	14761963	16054239	17464466	0.9193	0.9195	17469859	1088264	564948	220244	719486	311495	20374296	0.857	macs	139772	322	541.002	698.435	6.79506	3.76555
168	11460_CER-H3K27ac-224	12755916	13985273	15335284	0.912	0.9121	15335732	757800	374615	77727	976112	119468	17641454	0.869	macs	77450	540	1210.68	2466.15	7.08127	4.44932
169	18206_TCX-K27Ac--225	17212542	18395807	19658200	0.9358	0.9357	19670608	1113717	782199	1273186	790563	832990	24463263	0.804	macs	104892	279	452.224	579.635	6.7468	2.96742
170	1933_CER-K27Ac-226	17490193	19300747	21287413	0.9067	0.9062	21289024	1010747	648422	441822	848557	485386	24723958	0.861	macs	83769	423	940.033	1701.13	7.7729	5.22085
171	871_TCX-K27Ac-227	16983831	18381823	19888393	0.9242	0.9239	19892099	1089779	668779	857014	821801	672270	24001742	0.829	macs	115357	284	447.976	543.628	6.64902	2.80143
172	11460_TCX-K27Ac-228	15515787	16809489	18201503	0.9235	0.923	18207133	1069170	696414	900927	695209	715854	22284707	0.817	macs	134287	281	457.464	582.064	6.12089	2.60963
173	892_CER-K27Ac-229	15070693	16336114	17705656	0.9226	0.9225	17706570	880125	529784	133231	1287786	155859	20693355	0.856	macs	71914	587	1340.23	2469.35	7.92477	5.44576
174	11494_CER-K27Ac-230	18584673	20150008	21852501	0.9221	0.9223	21853344	1091982	707344	162835	1081409	261796	25158710	0.869	macs	78029	507	1041.81	1752.91	8.5076	6.08316
175	11469_TCX-K27Ac-231	15884255	17191131	18609021	0.9238	0.924	18610973	876075	562090	435155	606865	433849	21525007	0.865	macs	102918	325	714.7	1260.6	8.98076	7.44384
176	18200_TCX-K27Ac-232	17430934	18761523	20190437	0.9292	0.9291	20195220	1195358	736963	452697	684134	503474	23767846	0.85	macs	123211	289	461.484	555.393	6.87455	3.24973
177	11267_CER-K27Ac-233	21746563	23736051	25929830	0.9154	0.9162	25932137	1257046	819344	162888	2143087	259885	30574387	0.848	macs	64295	638	1327.79	2168.62	8.5223	6.10626
178	11344_CER-K27Ac-234	16179708	17483496	18896370	0.9252	0.9254	18899259	990659	618267	139915	1209378	334068	22191546	0.852	macs	100839	426	872.213	1444.93	6.90609	3.96833
179	11357_TCX-K27Ac-235	10174311	10912164	11706511	0.9321	0.9324	11709919	702321	405326	166465	529025	286843	13799899	0.849	macs	96139	301	508.811	691.674	6.8022	3.16939
180	991_CER-K27Ac-236	12530561	13407011	14350363	0.9343	0.9346	14351706	764179	475829	100021	1233260	161171	17086166	0.84	macs	76919	518	1097.54	1917.73	7.17206	4.19627
181	797_TCX-K27Ac-237	17549878	18777226	20096939	0.9343	0.9346	20102925	1185286	745157	327556	907419	516001	23784344	0.845	macs	107833	337	571.006	757.173	7.37344	4.02929
182	11443_TCX-K27Ac-238	15423964	16602236	17877097	0.9287	0.929	17880995	1141141	724052	223004	985090	438032	21392314	0.836	macs	102998	334	610.856	885.395	7.01588	4.16957
183	1098_TCX-K27Ac-239	17618985	19378811	21322369	0.9088	0.9092	21325654	1124856	684339	232713	788506	523719	24679787	0.864	macs	108715	347	645.198	940.579	7.9728	5.47627
184	REPEAT10-K27Ac-240	15285571	16937224	18776150	0.9021	0.9025	18778515	924243	629377	112192	1062928	266580	21773835	0.862	macs	74725	521	1070.62	1728.84	8.43297	6.14253
185	1137_TCX-H3K27ac-241	14469246	15678663	16996391	0.9225	0.9229	16999880	991185	533743	237911	572834	330117	19665670	0.864	macs	152064	305	489.58	593.805	6.63216	3.4255
186	787_CER-H3K27ac-242	13844771	15119253	16517492	0.9153	0.9157	16518133	781055	430587	102074	1209470	144765	19186084	0.861	macs	81719	510	1146.1	2065.56	7.7419	5.26319
187	6925_TCX-H3K27ac-243	15255390	16575856	18023196	0.9197	0.9203	18026239	941948	497666	233951	518441	348897	20567142	0.876	macs	132095	300	563.675	854.181	7.66652	5.29784
188	7095_TCX-H3K27ac-244	16651893	17839456	19122933	0.9329	0.9334	19126041	1142503	667283	458146	646081	399967	22440021	0.852	macs	110478	308	522.149	685.22	7.82494	4.24437
189	6880_TCX-H3K27ac-245	17803177	19395209	21146093	0.9172	0.9179	21149203	1188391	667735	379115	692639	457484	24534567	0.862	macs	149062	302	491.44	587.275	7.46682	4.53224
190	11430_CER-H3K27ac-246	15882797	17404487	19086349	0.9119	0.9126	19086955	895288	485042	150819	912988	199325	21730417	0.878	macs	86488	473	1068.85	1983.61	8.21898	6.02312
191	6872_CER-H3K27ac-247	18022064	20273428	22810078	0.8888	0.889	22810946	1153629	594529	128760	1200582	183504	26071950	0.875	macs	73430	613	1375.06	2577.31	7.78726	5.61111
192	1944_TCX-H3K27ac-248	16663379	18653008	20884609	0.8931	0.8933	20888935	1256972	700627	264018	607070	434400	24152022	0.865	macs	128113	283	431.382	474.625	6.81846	2.96354
193	18198_TCX-K27Ac-249	16170997	17423722	18778330	0.9279	0.9281	18785975	943541	695894	923054	736763	783010	22868237	0.821	macs	133937	273	470.975	648.116	6.8986	3.9368
194	11456_TCX-K27Ac-250	26485565	29105954	32001667	0.9095	0.91	32011531	1721328	1263310	1361148	1319144	1278831	38955292	0.822	macs	96862	291	538.782	795.716	7.67424	4.70694
195	11493_CER-K27Ac-251	17227356	18613895	20131675	0.9246	0.9255	20132639	873410	518462	142472	1258215	328265	23253463	0.866	macs	73870	481	1048.97	1887.93	8.9446	7.05102
196	742_TCX-K27Ac-252	14403975	15619458	16942160	0.9219	0.9222	16945579	890650	576204	367806	637449	503554	19921242	0.851	macs	114933	286	531.41	827.641	7.26003	4.38098
197	11397_TCX-K27Ac-253	15136909	16355175	17677341	0.9252	0.9255	17680666	912744	557942	515696	685071	614676	20966795	0.843	macs	138728	274	471.678	667.792	6.71979	3.57724
198	18225_TCX-K27Ac-254	19480952	21467813	23659795	0.9074	0.9074	23663336	1344493	792928	286916	947734	577895	27613302	0.857	macs	114169	304	529.789	754.69	6.93468	3.52979
199	141_CER-K27Ac-255	17895839	19654279	21600099	0.9099	0.9105	21600928	1088139	690452	128898	1248050	284018	25040485	0.863	macs	79262	522	1095.85	1878.33	8.33729	5.78743
200	746_CER-K27Ac-256	14333075	15592536	16968286	0.9189	0.9192	16969302	871096	531566	113981	997082	259964	19742991	0.86	macs	86010	439	947.977	1750.78	7.04771	4.21318
201	11381_TCX_-_K27Ac-257	15749065	17227241	18849041	0.914	0.9142	18853037	1030437	686246	354617	747847	516515	22188699	0.85	macs	127045	297	519.01	713.523	7.08808	4.29606
202	129_TCX-_K27Ac-258	19038822	21505027	24282653	0.8856	0.8853	24292163	1674519	1162185	389397	895457	575575	28989296	0.838	macs	75795	318	516.819	629.941	7.22008	3.62735
203	REPEAT5-_K27Ac-259	13382548	14886802	16560085	0.899	0.899	16562027	969184	674588	273994	717386	394545	19591724	0.845	macs	111451	284	447.433	519.574	6.92323	3.47728
204	11264_CER-_K27Ac-260	11489380	12982737	14666423	0.8852	0.885	14667055	750473	401581	84601	735509	191861	16831080	0.871	macs	84785	454	979.962	1798.59	6.78277	3.84165
205	1183_TCX-_K27Ac-261	16307756	18013713	19898378	0.9053	0.9053	19900246	1134566	673664	251250	860483	437980	23258189	0.856	macs	100474	314	541.234	746.273	7.35457	3.7492
206	11305_TCX-_K27Ac-262	15141301	16746395	18525882	0.9039	0.9042	18531995	1240224	797623	287129	657815	387976	21902762	0.846	macs	129387	280	444.044	513.346	6.52051	3.09392
207	11353_CER-_K27Ac-263	13910014	15495619	17263679	0.8976	0.8977	17265119	830134	537416	107933	853813	247774	19842189	0.87	macs	75706	517	1082.59	1797.7	8.49988	5.92427
208	1114_CER-_K27Ac-264	15797940	17621891	19660181	0.8963	0.8965	19660609	963663	536150	130368	980054	265038	22535882	0.872	macs	88274	477	1067.32	2002.04	7.58084	5.25938
209	851_CER-K27Ac-265	12900522	14177823	15584902	0.9097	0.9099	15587186	738584	455685	366635	762451	335196	18245737	0.854	macs	88475	429	936.982	1667.5	7.2763	4.54283
210	11266_TCX-K27Ac-266	18302032	20208366	22332027	0.9049	0.9057	22341484	973376	682272	813778	1012111	710839	26533860	0.842	macs	90844	332	701.35	1158.18	9.5458	7.99789
211	1963_CER-K27Ac-267	15607085	17378576	19356111	0.8978	0.8981	19365958	1003810	627993	141635	956514	192694	22288604	0.869	macs	84187	482	1048.15	1822.27	7.22187	4.67574
212	11307_CER-K27Ac-268	15035709	16355184	17795029	0.9191	0.9193	17795754	1187412	816478	486936	814253	434102	21534935	0.826	macs	91273	365	656.936	971.152	6.35498	2.81255
213	1933_TCX-K27Ac-269	16494278	18248878	20201163	0.9034	0.9039	20203839	1012664	631733	369685	606691	425507	23250119	0.869	macs	97592	327	685.831	1157.23	8.931	6.2465
214	6870_TCX-K27Ac-270	18392611	20419129	22673394	0.9006	0.9008	22685088	1307639	867056	916621	974854	730831	27482089	0.825	macs	112992	302	519.494	711.643	6.95302	3.4556
215	962_TCX-K27Ac-271	17813651	20161507	22814569	0.8837	0.8835	22816568	1407540	968154	432522	647873	513253	26785910	0.852	macs	96255	287	447.274	518.012	6.87514	3.19227
216	11267_TCX-K27Ac-272	15870769	18161497	20798314	0.8732	0.8739	20800754	954515	609666	373496	563815	438270	23740516	0.876	macs	85543	342	733.287	1242.37	9.79126	7.81095
217	18232_TCX-K27ac-273	14293514	15597295	17038472	0.9154	0.9164	17041148	1050581	568018	149275	598764	356003	19763789	0.862	macs	145047	310	489.176	558.416	6.40981	2.97225
218	11428_TCX-K27ac-274	15229624	17238892	19545587	0.882	0.8834	19552296	1020454	526980	194197	653794	368401	22316122	0.876	macs	128106	314	599.9	924.688	7.61416	5.37619
219	1105_CER-K27ac-275	13377610	14769345	16328546	0.9045	0.9058	16328840	822300	399550	74460	1467070	242258	19334478	0.845	macs	78200	583	1366.68	2727.59	6.96677	4.31144
220	149_TCX-K27ac-276	18403743	20380581	22603982	0.9016	0.903	22607072	1295732	691148	282743	797084	520816	26194595	0.863	macs	135888	323	521.326	628.797	7.00291	3.70659
221	11494_TCX-K27ac-277	14912684	16511970	18307575	0.9019	0.9031	18311038	1101967	608442	231480	557332	384337	21194596	0.864	macs	157612	291	453.759	505.169	6.67008	3.39207
222	18220_TCX-K27ac-278	16722255	18823802	21217197	0.8872	0.8884	21220487	1255127	669245	175923	706056	490390	24517228	0.866	macs	124355	314	514.131	636.294	7.29388	4.01863
223	11507_CER-K27ac-279	18133692	20261027	22678338	0.8934	0.895	22678693	1151198	585803	94141	1411448	329162	26250445	0.864	macs	77619	609	1306.94	2343.32	8.11818	5.74852
224	744_CER-K27ac-280	13653257	15186456	16913130	0.8979	0.899	16913431	867733	425655	69316	1049372	221673	19547180	0.865	macs	85621	541	1231.33	2460.83	7.0794	4.24118
225	813_CER-K27Ac-281	18252803	20019393	21976172	0.911	0.9118	21977096	1160392	613712	253782	1074861	197821	25277664	0.869	macs	84300	491	1145.86	2301.91	7.12155	4.54063
226	11254_TCX-K27Ac-282	8985977	9912991	10936525	0.9064	0.9065	10940351	744773	558185	419774	422607	318834	13404524	0.816	macs	69778	251	354.211	314.948	6.6464	2.48946
227	11374_TCX-K27Ac-283	12789112	13795211	14888522	0.9266	0.9271	14892016	882551	639969	782571	593686	539288	18330081	0.812	macs	101835	280	444.91	530.907	6.80119	3.12726
228	894_TCX-K27Ac-284	21347356	23550221	26000962	0.9057	0.9065	26006900	1558482	1014281	499148	942360	548306	30569477	0.851	macs	95386	325	580.179	842.589	7.75412	4.70957
229	11314_TCX-K27Ac-285	19327122	21110619	23071852	0.915	0.9155	23078743	1204505	784669	885108	831708	689501	27474234	0.84	macs	114791	284	446	524.195	6.83754	3.15967
230	11271_CER-K27Ac-286	18272464	20778492	23633627	0.8792	0.8794	23635313	1295061	696667	327283	1329764	194092	27478180	0.86	macs	71325	592	1393.33	2688.36	6.98496	4.64361
231	1104_CER-K27Ac-287	15211066	17084976	19207494	0.8895	0.8903	19208301	920192	553251	235005	826796	201410	21944955	0.875	macs	91671	438	938.661	1721.83	7.38852	5.01373
232	1271_TCX-K27Ac-288	16993213	18599691	20368133	0.9132	0.9136	20372516	1276586	753248	412440	711459	407622	23933871	0.851	macs	109208	289	498.019	699.84	7.17943	3.6648
233	1940_TCX-K27ac-289	14935458	16451984	18152666	0.9063	0.9078	18154104	917555	458046	163071	703772	257861	20654409	0.879	macs	101668	356	726.562	1217.41	8.95007	7.97712
234	1098_CER-K27ac-290	14034670	16035109	18345434	0.8741	0.8752	18346049	976627	471060	86371	1079675	168973	21128755	0.868	macs	85460	550	1258.77	2453.61	7.28198	4.51891
235	6952_TCX-K27ac-291	19574426	21898840	24542122	0.8923	0.8939	24551434	1355984	696151	222113	1069025	356624	28251331	0.869	macs	108557	356	693.582	1082.92	8.16267	5.95402
236	791_TCX-K27ac-292	19930765	22330376	25052896	0.8913	0.8925	25059031	1568245	873611	322868	883635	398201	29105591	0.861	macs	121968	353	585.729	730.243	7.00499	3.75626
237	1103_CER-K27ac-293	15262086	17022934	19010064	0.8955	0.8966	19011426	1055269	526677	85904	1507164	185292	22371732	0.85	macs	84304	552	1269.18	2565.72	7.00838	4.49085
238	11485_TCX-K27ac-294	16134670	18030485	20194786	0.8928	0.8949	20198165	966948	542992	197945	628828	400366	22935244	0.881	macs	96462	336	655.627	1014.3	10.0516	7.9876
239	11403_CER-K27ac-295	16378577	18303640	20483925	0.8936	0.8948	20484787	1041264	517974	85609	1282829	186861	23599324	0.868	macs	73472	602	1344.62	2496.07	7.97297	5.3415
240	18217_TCX-K27ac-296	18204238	20187339	22428306	0.9001	0.9018	22437486	1193037	658920	208717	776222	385082	25659464	0.874	macs	112742	339	652.688	988.585	8.40621	6.32266
241	11345_TCX-K27Ac-297	9025374	9729714	10493528	0.9272	0.9276	10494871	610494	370065	289901	371212	266712	12403255	0.846	macs	95784	257	370.762	356.543	6.4482	2.35251
242	871_CER-K27Ac-298	18918213	21502751	24449723	0.8795	0.8798	24450814	1146576	616072	235424	1142344	192491	27783721	0.88	macs	80770	483	1090.41	2095.92	7.55584	5.33799
243	11259_CER-K27Ac-299	16859600	18807054	20990861	0.896	0.8965	20991564	1062008	581275	214097	986250	179103	24014297	0.874	macs	83276	476	1011.73	1790.14	7.58631	4.83509
244	952_TCX-K27Ac-300	13300667	14810713	16498524	0.8977	0.898	16500937	866359	508679	219689	552849	291932	18940445	0.871	macs	117479	283	471.899	631.724	7.1136	4.05362
245	11285_TCX-K27Ac-301	18697503	20674068	22870411	0.904	0.9044	22875338	1448433	874728	328301	819415	358815	26705030	0.857	macs	108242	284	430.869	470.681	6.84845	2.95808
246	11377_TCX-K27Ac-302	15328918	17288304	19520362	0.8857	0.8867	19521806	1028232	497583	220814	667352	259201	22194988	0.88	macs	119439	322	654.506	1086.74	7.81423	5.87802
247	11506_CER-K27Ac-303	18127948	20093128	22293603	0.9013	0.9022	22293882	1054784	621001	164708	967747	229551	25331673	0.88	macs	84504	445	944.241	1664.19	8.15399	6.18029
248	1935_TCX-K27Ac-304	19567592	21577721	23810675	0.9062	0.9068	23813769	1224974	678030	317503	759931	420464	27214671	0.875	macs	122678	286	466.509	582.242	7.11433	3.80519
249	11395_TCX-K27Ac-305	13114619	14335002	15673714	0.9146	0.9149	15675456	865617	512889	263781	611991	200006	18129740	0.865	macs	118379	330	552.541	726.281	6.91002	3.78885
250	18210_TCX-K27Ac-306	15021706	16344599	17787300	0.9189	0.9191	17790477	1021782	579907	285526	684994	317006	20679692	0.86	macs	138134	300	473.871	565.725	6.23951	2.86601
251	859_TCX-K27Ac-307	19019184	20986523	23166009	0.9059	0.9063	23170306	1451124	845891	406971	848055	381822	27104169	0.855	macs	109799	315	510.254	641.988	6.72043	3.09135
252	1010_CER-K27Ac-308	11428266	12429703	13527411	0.9189	0.9194	13528446	644622	378964	153542	777989	115713	15599276	0.867	macs	72848	526	1090.81	1817.39	7.98231	5.35461
253	11445_CER-K27Ac-309	13508246	14786675	16190009	0.9133	0.9135	16190576	804257	462939	180379	758193	144411	18540755	0.873	macs	85694	470	978.836	1693.29	7.16325	4.39642
254	1271_CER-K27Ac-310	13826163	15243794	16812524	0.9067	0.907	16813293	821032	477378	250951	800064	137057	19299775	0.871	macs	78555	484	1047.6	1847.68	7.42479	4.934
255	18239_TCX-K27Ac-311	19273260	21470091	23923883	0.8974	0.8977	23928252	1210152	761063	460169	836313	580410	27776359	0.861	macs	92633	325	636.61	1008.44	8.37579	6.02879
256	11499_TCX-K27Ac-312	16589898	18204647	19979763	0.9112	0.9113	19984701	1357504	817605	375589	943715	356482	23835596	0.838	macs	100522	323	511.062	609.358	6.89319	2.99808
257	18233_TCX-K27ac-313	20458551	22451043	24678529	0.9097	0.9113	24682385	1190596	651544	396288	574324	415443	27910580	0.884	macs	99410	366	730.2	1129.16	9.24748	7.52778
258	1005_TCX-K27ac-314	19411767	21652992	24157558	0.8963	0.8965	24160727	1435919	786915	344441	627233	362936	27718171	0.872	macs	138799	330	532.656	626.084	7.2132	4.24003
259	11317_CER-K27ac-315	15532299	16934904	18468857	0.9169	0.9172	18469211	948289	459593	204549	911054	132429	21125125	0.874	macs	85723	533	1230.82	2499.21	7.01483	4.5957
260	18234_TCX-K27ac-316	17741586	19470835	21375235	0.9109	0.9112	21379810	1262559	649225	323221	533964	351460	24500239	0.873	macs	135565	328	579.146	818.587	7.10168	4.23396
261	REPEAT3-K27ac-317	14307627	16122009	18180701	0.8868	0.8875	18182257	1036594	585573	326000	376845	317232	20824501	0.873	macs	165856	286	454.446	509.834	7.33678	4.49363
262	1052_CER-K27ac-318	15460059	17285925	19317840	0.8948	0.8944	19319822	903440	467960	345254	815246	148378	22000100	0.878	macs	83678	505	1084.15	1906.13	6.87132	4.52558
263	11464_TCX-K27ac-319	14511759	16568968	18932936	0.8751	0.8758	18943184	1117991	612985	374685	372274	333717	21754836	0.871	macs	153295	286	460.77	544.455	7.17963	4.50563
264	1936_CER-K27ac-320	15769542	17302784	18987934	0.9113	0.9114	18988234	913675	463059	169630	883181	128969	21546748	0.881	macs	74992	572	1327.9	2596.78	7.76805	5.8585
265	11440_CER-K27ac-321	13476609	14655074	15938112	0.9195	0.9196	15938356	836767	431455	213460	704093	113736	18237867	0.874	macs	74823	599	1278.79	2264.01	8.0774	5.61894
266	1214_TCX-K27ac-322	17343121	19427108	21752834	0.8931	0.8927	21754818	1288246	654888	326929	569929	291093	24885903	0.874	macs	131950	346	579.988	737.531	6.95172	3.61175
267	11253_TCX-K27ac-323	15002654	16450443	18035528	0.9121	0.912	18037882	1147482	605038	253647	571779	233425	20849253	0.865	macs	128281	345	610.442	873.482	6.74494	3.79795
268	6872_TCX-K27ac-324	21235260	23424772	25836254	0.9067	0.9065	25842609	1677871	903009	392456	640487	397604	29854036	0.866	macs	116942	335	544.052	668.2	6.88305	3.15275
269	11264_TCX-K27ac-325	14687466	16034401	17503685	0.9161	0.916	17505551	1084107	554664	246912	500554	270045	20161833	0.868	macs	140911	327	531.729	667.81	6.35823	2.97755
270	6925_CER-K27ac-326	13888817	15229536	16702373	0.9118	0.912	16702535	908820	480341	134849	648096	135043	19009684	0.879	macs	78826	530	1131.94	1992.67	8.23106	5.71998
271	1942_TCX-K27ac-327	14287617	15651029	17143273	0.913	0.9129	17146599	1057354	549411	182440	432346	218053	19586203	0.875	macs	141794	316	493.847	563.034	6.50486	3.0951
272	742_CER-K27ac-328	17191221	18869777	20712841	0.911	0.911	20713506	1017550	496687	222884	1016119	168311	23635057	0.876	macs	71456	609	1442.89	2809.8	7.2285	4.80026
273	11258_TCX-K27Ac-329	15029313	16328207	17751114	0.9198	0.9205	17755535	936201	614808	837407	667673	627670	21439294	0.828	macs	103741	321	658.406	1121.73	8.2916	6.42036
274	746_TCX-K27Ac-330	17307946	19178627	21250170	0.9025	0.9025	21253771	1222348	796112	778145	887545	594519	25532440	0.832	macs	105138	329	540.376	682.111	7.04299	3.6626
275	816_CER-K27Ac-331	14024228	15256132	16605444	0.9187	0.9193	16607175	821380	544658	393701	761303	347258	19475475	0.853	macs	86329	451	927.353	1577.02	8.12877	5.44676
276	11281_CER-K27Ac-332	18927975	21083809	23502835	0.8971	0.8977	23503940	1079358	661156	321042	934174	351844	26851514	0.875	macs	79456	453	972.196	1644.3	8.37977	5.88926
277	11410_TCX-K27Ac-333	15939401	18132447	20632006	0.8789	0.8791	20643541	1109570	721561	697405	682683	560835	24415595	0.846	macs	115252	265	407.027	449.313	7.32493	3.54428
278	783_TCX-K27Ac-334	17816960	20217151	22946995	0.881	0.8813	22950647	1234489	694714	372010	744166	464016	26460042	0.867	macs	134408	292	477.216	591.319	7.94343	4.84287
279	11290_CER-K27Ac-335	21578680	23943770	26589579	0.9005	0.9012	26590974	1236934	688027	364701	1224714	314559	30419909	0.874	macs	79173	511	1143.4	1944.23	7.63335	5.38937
280	REPEAT2-K27Ac-336	17712277	19415858	21292663	0.9119	0.9123	21294888	1048072	627235	533035	747361	614687	24865278	0.856	macs	131248	288	474.933	596.614	7.339	4.1311
281	6810_TCX-K27Ac-337	16644017	17947757	19363387	0.9269	0.9274	19367228	1088276	632711	280370	572166	376574	22317325	0.868	macs	104280	328	595.68	873.064	8.15977	5.11451
282	11303_CER-K27Ac-338	24746164	27414687	30393764	0.902	0.9027	30395681	1378249	836816	382155	1237994	425338	34656233	0.877	macs	76093	536	1204.66	2197.34	7.91485	5.6957
283	6929_TCX-K27Ac-339	14209774	15714853	17381047	0.9041	0.9042	17389304	843217	580083	985251	520808	636580	20955243	0.83	macs	127989	270	473.623	676.086	7.22363	4.25675
284	1114_TCX-K27Ac-340	17637467	19113328	20718039	0.9225	0.9228	20720035	1183503	644478	266317	638840	485998	23939171	0.866	macs	139833	315	511.424	628.725	6.76681	3.51173
285	1172_CER-K27Ac-341	17100849	18519615	20074250	0.9226	0.9234	20074962	883327	545968	151093	802182	321925	22779457	0.881	macs	77807	462	966.244	1571.7	8.65284	6.34012
286	11333_TCX-K27Ac-342	20040916	21617084	23327591	0.9267	0.9271	23333179	1348855	855375	303060	733642	501187	27075298	0.862	macs	111793	317	545.355	766.917	7.07973	3.78105
287	11381_CER-K27Ac-343	16108832	17504948	19039351	0.9194	0.9202	19039896	813463	473405	123459	715308	320566	21486097	0.886	macs	80391	453	1045.08	2001.16	8.51716	6.81609
288	1919_TCX-K27Ac-344	16410635	17900748	19535202	0.9163	0.9168	19537608	1122751	618248	222941	538964	455645	22496157	0.868	macs	122185	300	493.469	622.839	7.59765	4.00979
289	1941_CER-K27ac-345	16294767	17723817	19281307	0.9192	0.9194	19281811	995535	508996	209324	888055	135299	22019020	0.876	macs	83800	502.5	1152.87	2167.37	7.64902	5.47168
290	11255_TCX-K27ac-346	21110021	23009476	25081932	0.9174	0.9174	25089249	1575719	840486	312562	995156	263291	29076463	0.863	macs	107714	357	603.45	791.94	7.1092	3.69368
291	1058_TCX-K27ac-347	18523341	20038448	21681825	0.9242	0.9244	21682836	1275914	647541	261973	818411	258888	24945563	0.869	macs	123324	347	588.001	770.347	6.97781	3.78529
292	6914_CER-K27ac-348	11550757	12426924	13371810	0.9293	0.9295	13371955	723240	350300	123373	854446	99650	15522964	0.861	macs	80274	538	1169.67	2278.19	6.89179	4.0987
293	6894_TCX-K27ac-349	14726959	15954740	17287003	0.9229	0.923	17291042	1111571	672794	294813	612592	262979	20245791	0.854	macs	141159	296	478.402	574.346	6.83176	3.58484
294	1085_CER-K27ac-350	14796242	16191258	17718040	0.9138	0.9138	17718385	838371	420899	206052	1021772	113663	20319142	0.872	macs	81793	541	1211.35	2049.02	6.97336	4.80662
295	11337_TCX-K27ac-351	21154732	24196596	27700346	0.8735	0.8743	27702562	1345932	723663	331972	939458	400587	31444174	0.881	macs	111511	341	612.508	853.455	8.97973	6.74321
296	141_TCX-K27ac-352	15227076	16722005	18362846	0.9106	0.9106	18363715	1105516	566327	263962	825098	254143	21378761	0.859	macs	123462	345	627.42	944.092	6.96753	4.37346
297	1129_CER-K27ac-353	14737606	16012766	17398603	0.9203	0.9204	17399160	913296	459598	160677	862944	122919	19918594	0.874	macs	84458	499	1161.91	2354.99	6.90923	4.34188
298	11448_CER-K27ac-354	15117418	16900225	18883737	0.895	0.8945	18884288	888021	461553	229551	943262	117951	21524626	0.877	macs	78755	512	1172.79	2201.19	7.5431	5.50956
299	11307_TCX-K27ac-355	8990139	9679892	10424634	0.9286	0.9287	10426356	592395	318887	169521	380017	173066	12060242	0.865	macs	100778	296	484.933	590.942	7.06366	3.57851
300	11445_TCX-K27ac-356	12970460	14288062	15740578	0.9077	0.9078	15741918	1055641	618741	321054	561479	221600	18520433	0.85	macs	127502	295	465.812	510.578	6.93919	3.57049
301	1195_TCX-K27ac-357	17334296	19125170	21107445	0.9061	0.9064	21108644	1250867	665481	279674	778473	287161	24370300	0.866	macs	140605	319	502.509	586.623	6.789	3.54417
302	1029_TCX-K27ac-358	19897675	22087240	24506307	0.9013	0.9009	24509885	1470514	744512	257457	976972	249424	28208764	0.869	macs	121944	350	571.853	703.048	6.60114	3.15221
303	1931_TCX-K27ac-359	18303931	20087964	22049007	0.9111	0.9112	22052029	1378951	748062	320940	812740	303363	25616085	0.861	macs	92488	345	636.178	941.238	7.44173	4.08294
304	11469_CER-K27ac-360	16239214	17800594	19514235	0.9122	0.9123	19514495	1002312	509951	186450	1020010	147672	22380890	0.872	macs	78075	564	1257.78	2398.26	8.03451	5.94924
305	135_TCX-K27Ac-361	13993813	14913396	15897528	0.9381	0.9383	15899485	807690	499640	586275	445726	524436	18763252	0.847	macs	126466	262	393.605	424.705	6.21079	2.42328
306	11449_TCX-K27Ac-362	16350758	17532190	18803480	0.9324	0.9326	18806037	1197860	793957	301563	632912	353134	22085463	0.852	macs	79762	348	627.163	893.813	8.0367	4.43112
307	1919_CER-K27Ac-363	14831367	16015059	17302992	0.9256	0.9261	17304045	816250	547253	166529	650586	225052	19709715	0.878	macs	77691	475	1029.03	1762.18	8.20078	5.92687
308	11400_TCX-K27Ac-364	13098567	13896675	14750161	0.9421	0.9426	14752460	823103	490336	209276	408033	277170	16960378	0.87	macs	109825	308	563.606	833.23	7.69551	4.79995
309	6821_CER-K27Ac-365	14296652	15347135	16483516	0.9311	0.9316	16484435	797104	452699	146687	618240	164734	18663899	0.883	macs	83596	462	998.388	1794.92	7.517	4.98205
310	894_CER-K27Ac-366	16164085	17447636	18848625	0.9257	0.9264	18848826	882094	506671	167763	685334	231579	21322267	0.884	macs	88827	425	940.597	1726.5	8.13444	6.10678
311	18212_TCX-K27Ac-367	17670944	19727994	22025916	0.8957	0.8957	22029333	1365841	794745	362486	557572	422170	25532147	0.863	macs	140869	268	403.484	433.274	6.48659	2.67532
312	18201_TCX-K27Ac-368	8822460	11085196	13945728	0.7949	0.7959	13950273	734780	419112	276403	340998	280853	16002419	0.872	macs	119404	266	433.265	535.99	7.12513	3.68388
313	11344_TCX-K27Ac-369	11226898	11906364	12626961	0.9429	0.9429	12629489	634292	385769	232394	398226	209021	14489191	0.872	macs	93582	331	666.008	1092.67	8.0068	5.39319
314	1936_TCX-K27Ac-370	18453648	20619213	23047240	0.8946	0.895	23050430	982711	574209	392139	557013	405535	25962037	0.888	macs	115614	296	574.263	877.936	8.74168	6.16687
315	11502_TCX-K27Ac-371	13098157	14008180	14980553	0.9351	0.935	14983661	859737	575833	366054	434516	311694	17531495	0.855	macs	103041	279	476.923	638.778	7.50734	4.18217
316	1302_TCX-K27Ac-372	15460795	16502068	17610630	0.9371	0.9369	17613917	1067419	675708	354183	534055	323734	20569016	0.856	macs	131434	293	481.995	592.144	6.72332	3.73962
317	1200_CER-K27Ac-373	13843507	14656921	15515380	0.9447	0.9445	15516507	846452	515112	155373	653854	184823	17872121	0.868	macs	93946	465	1001.5	1823.78	6.77258	3.56041
318	11395_CER-K27Ac-374	16518880	17839742	19258137	0.9263	0.926	19258831	946725	513528	222288	903249	183141	22027762	0.874	macs	93886	457	1042.55	2076.62	6.88445	4.50855
319	11443_CER-K27Ac-375	15998059	17046030	18162577	0.9385	0.9385	18163413	930298	550287	167147	753846	174977	20739968	0.876	macs	83220	467	1031.78	2054.38	7.4911	5.25586
320	6914_TCX-K27Ac-376	15509926	16645297	17859317	0.932	0.9318	17865476	1132554	720228	355620	532815	343655	20950348	0.853	macs	126705	276	436.34	528.426	6.44192	2.97866
321	11328_TCX-K27Ac-377	18365533	19325290	20337529	0.9502	0.9503	20341891	996514	602990	843945	622480	664607	24072427	0.845	macs	130852	288	490.662	660.768	7.48115	4.58994
322	1937_TCX-K27Ac-378	26923683	29149556	31561499	0.9236	0.9236	31569644	1496992	1023312	1555647	931458	1077016	37654069	0.838	macs	98693	316	636.311	994.124	8.29563	5.75719
323	11402_CER-K27Ac-379	16369653	17473152	18653372	0.9367	0.9368	18655194	866804	569837	183562	819504	311532	21406433	0.871	macs	80124	461	1003.86	1723.55	8.43361	6.43795
324	11275_CER-K27Ac-380	15595382	16725593	17934575	0.9326	0.9324	17936941	850937	529044	176023	707512	249995	20450452	0.877	macs	82012	449	1004.44	1893.3	7.76138	5.48099
325	149_CER-K27Ac-381	14133667	15012775	15945474	0.9415	0.9414	15945845	763495	395568	140804	797972	161676	18205360	0.876	macs	83869	472	1089.65	2123.24	7.23193	4.62897
326	1015_TCX-K27Ac-382	14871987	15693561	16559919	0.9477	0.9476	16562127	912278	561523	200222	546299	319517	19101966	0.867	macs	98868	341	658.763	1006.18	7.76126	5.06515
327	11271_TCX-K27Ac-383	17717294	18905784	20183185	0.9367	0.9371	20185122	1012916	570549	358091	541954	415435	23084067	0.874	macs	105225	321	692.707	1210.68	8.72353	6.67801
328	11492_TCX-K27Ac-384	17847490	18847976	19904385	0.9469	0.9469	19907484	1081999	644419	353291	572312	426124	22985629	0.866	macs	115675	307	543.012	780.774	7.52149	4.4756
329	18230_TCX-K27AC-385	9941722	12415620	15559928	0.7979	0.8007	15570217	836031	571385	580238	512600	598129	18668600	0.834	macs	104162	266	469.609	685.337	7.17443	3.8365
330	1937_CER-K27AC-386	16768015	20385452	24894967	0.8189	0.8225	24895736	1399642	700389	215429	1821925	223557	29256678	0.851	macs	65550	737	1668.61	3172.66	8.3604	6.10725
331	134_TCX-K27AC-387	8647580	11766345	16103062	0.7307	0.7349	16106586	1061672	744989	695543	535676	577474	19721940	0.817	macs	83997	240	346.841	329.613	6.312	2.28954
332	18209_TCX-K27AC-388	8981350	12778530	18322858	0.6974	0.7028	18326254	1203420	716039	289661	543985	281802	21361161	0.858	macs	112451	284	440.094	494.845	6.89251	3.1906
333	797_CER-K27AC-389	14686707	17395206	20689938	0.8408	0.8443	20690538	1208057	581781	147017	1554263	266617	24448273	0.846	macs	73242	644	1541.96	3302.83	6.85325	4.52522
334	11476_TCX-K27AC-390	7575516	12461448	20774510	0.5998	0.6079	20780124	866913	576149	889297	579807	724930	24417220	0.851	macs	93958	288	620.066	1145.52	8.59759	6.66937
335	11371_TCX-K27AC-391	14613858	16715214	19159343	0.8724	0.8743	19166735	1223534	753702	255489	630963	319449	22349872	0.858	macs	130046	314	514.756	621.774	7.01719	4.17836
336	7016_CER-K27AC-392	13666633	16030336	18870017	0.8495	0.8525	18870777	1159640	645062	153682	1306756	225340	22361257	0.844	macs	73502	584	1274.41	2410.92	6.83292	4.12596
337	11305_CER-K27Ac-393	16558413	18087876	19812757	0.9129	0.9154	19814253	1085875	741846	244649	950676	346665	23183964	0.855	macs	83927	477	981.401	1668.56	7.50867	4.81403
338	828_TCX-K27Ac-394	16464301	17853136	19396799	0.9204	0.9222	19407242	1157784	819299	309117	666421	460225	22820088	0.85	macs	95166	306	493.186	576.983	7.95766	4.50177
339	775_CER-K27Ac-395	16186862	17789642	19614994	0.9069	0.9099	19618463	982358	642205	173738	1070911	252481	22740156	0.863	macs	75533	518	1091.96	1845.67	8.21654	5.95618
340	REPEAT9-K27Ac-396	13902755	15128362	16507915	0.9164	0.919	16509728	819111	476473	170859	910334	226346	19112851	0.864	macs	80638	470	1030.8	1917.01	7.43445	4.72991
341	11402_TCX-K27Ac-397	14981217	16371858	17920875	0.9136	0.9151	17927875	1128205	732826	410771	557749	406103	21163529	0.847	macs	130042	269	428.974	521.211	6.616	3.1534
342	18228_TCX-K27Ac-398	15244072	16566876	18045281	0.9181	0.9202	18052659	1125469	721362	321889	660314	455252	21336945	0.846	macs	128462	293	485.372	627.514	6.8068	3.71649
343	787_TCX-K27Ac-399	17054952	19058541	21363867	0.8921	0.8949	21367216	1026804	610611	257807	653574	447490	24363502	0.877	macs	98146	325	655.303	1064.39	8.47911	5.92564
344	11337_CER-K27Ac-400	15574037	17457567	19648904	0.8885	0.8921	19650866	989739	662749	159320	1147356	254138	22864168	0.859	macs	70736	552	1138.88	1872.21	9.22724	7.31308
345	11276_CER-K27Ac-401	14259604	16616345	19432632	0.8551	0.8582	19433510	1130627	636541	158044	1230747	214310	22803779	0.852	macs	71692	619	1293.62	2252.86	7.64196	5.39507
346	11290_TCX-K27Ac-402	15526418	18432442	21946548	0.8399	0.8423	21953808	1275280	681986	306123	792605	293073	25302875	0.868	macs	97471	374	732.903	1168.1	8.24465	5.8362
347	791_CER-K27Ac-403	15361218	18626039	22692277	0.8208	0.8247	22693055	1186167	574265	201104	2092956	196321	26943868	0.842	macs	64001	674	1630.93	3379.87	7.57193	5.44452
348	11457-TCX-K27Ac-404	13909972	16796773	20352736	0.8253	0.8281	20359108	1441264	904408	335295	675669	337667	24053411	0.846	macs	117415	315	526.215	663.882	6.94436	3.99129
349	775_TCX-K27Ac-405	16307135	18822256	21780742	0.8642	0.8664	21786390	1244796	651144	194820	829236	291237	24997623	0.872	macs	103852	376	713.361	1101.12	8.07372	5.70062
350	11349_TCX-K27Ac-406	15190762	18466176	22522021	0.8199	0.8226	22525717	1274107	733898	234905	721825	366169	25856621	0.871	macs	96251	359	742.316	1207.36	8.47274	6.17682
351	1932_TCX-K27Ac-407	14467784	16679845	19273367	0.8654	0.8674	19276708	1185947	715392	218324	607901	304133	22308405	0.864	macs	124365	318	551.422	751.518	7.00192	4.16012
352	1940_CER-K27Ac-408	14796689	17235221	20142859	0.8556	0.8585	20145045	1045695	675084	251683	1061719	235772	23414998	0.86	macs	71110	558	1160.6	1953.98	8.80808	6.75369
353	11281_TCX-K27ac-409	14469412	15771489	17215737	0.9161	0.9174	17218183	1002489	535984	228698	365005	319863	19670222	0.875	macs	114268	313	598.607	925.447	7.56163	4.92082
354	1105_TCX-K27ac-410	18459475	20779546	23440922	0.8865	0.8883	23444108	1549497	876378	239979	651586	346586	27108134	0.865	macs	114306	336	531.535	603.671	7.18184	3.66615
355	834_CER-K27ac-411	16352356	18140908	20180440	0.8989	0.9014	20180834	1047759	502979	92223	1093025	133155	23049975	0.876	macs	74877	641	1446.69	2858.51	7.52326	5.48563
356	11495_TCX-K27ac-412	15696452	17351482	19219727	0.9028	0.9046	19223962	1163172	594015	188029	512050	288150	21969378	0.875	macs	142946	340	596.991	831.845	6.90658	4.20784
357	11265_TCX-K27ac-413	16794184	18333324	20047670	0.9145	0.916	20051297	1183901	653005	185394	507829	273170	22854596	0.877	macs	123135	337	577.101	780.087	7.57895	4.48202
358	11253_CER-K27ac-414	17716906	20033359	22725989	0.8815	0.8844	22727189	1157711	597946	153796	1063777	152803	25853222	0.879	macs	71009	629	1432.3	2680.77	7.5841	5.21903
359	1029_CER-K27ac-415	19281119	21602877	24277188	0.8898	0.8925	24278585	1262924	678218	112310	1222196	170247	27724480	0.876	macs	68209	664	1448.12	2594.54	7.87797	5.84835
360	1239_TCX-K27ac-416	16916044	18452396	20165730	0.915	0.9167	20168066	1262643	720523	144924	624434	271302	23191892	0.87	macs	107238	370	644.109	872.641	7.50317	4.40759
361	11498_TCX-K27Ac-417	16031286	17390707	18899997	0.9201	0.9218	18904922	1083944	685558	657223	692960	599595	22624202	0.836	macs	146635	287	456.871	558.501	6.17892	2.8012
362	11358_TCX-K27Ac-418	16460448	18988300	21947445	0.8652	0.8669	21950501	1126107	818752	1634114	781725	974005	27285204	0.804	macs	101832	280	537.844	830.734	9.03025	6.49647
363	1119_CER-K27Ac-419	16871195	18596585	20563873	0.9043	0.9072	20564764	958410	544018	209560	1230374	248400	23755526	0.866	macs	74874	554	1230.29	2337.15	8.03786	5.45959
364	1926_TCX-K27Ac-420	16596154	18254319	20127677	0.9069	0.9092	20130222	1161014	721864	271094	692755	395756	23372705	0.861	macs	104622	310	522.984	689.591	7.36322	3.92007
365	7000_CER-K27Ac-421	18009891	20033741	22361221	0.8959	0.899	22362397	1185681	683102	170989	1236107	250759	25889035	0.864	macs	79053	502	1132.22	2155.5	7.12723	4.62199
366	11346_TCX-K27Ac-422	17853650	19914326	22271476	0.8942	0.8965	22280198	1390552	929408	312665	894625	457586	26265034	0.848	macs	99708	317	490.244	547.988	6.91329	3.3968
367	1047_TCX-K27Ac-423	16827636	18590428	20590839	0.9028	0.9052	20597347	1130924	699982	276936	726174	338385	23769748	0.867	macs	106379	331	579.714	787.84	7.91526	4.98214
368	11485_CER-K27Ac-424	16931118	18715734	20755043	0.9017	0.9046	20756017	1092277	679261	176558	1181146	289220	24174479	0.859	macs	78032	489	1025.34	1723.34	8.00614	5.24512
369	1960_CER-K27ac-425	18244795	20239597	22524027	0.8986	0.9014	22524494	1049650	537151	94916	1116799	161934	25484944	0.884	macs	63488	638	1486.94	2820.88	8.3171	6.91901
370	REPEAT8-K27ac-426	19603741	21977638	24693149	0.89	0.892	24696242	1533188	762427	198801	688035	312473	28191166	0.876	macs	129368	358	598.073	775.493	6.81718	3.44479
371	11314_CER-K27ac-427	17360728	19380544	21696628	0.8933	0.8958	21697509	1140641	558837	104801	1038482	158442	24698712	0.878	macs	81673	544	1285.42	2604.19	7.10141	4.71626
372	11471_TCX-K27ac-428	18534987	20414515	22525096	0.9063	0.9079	22528649	1426515	756046	217698	551426	332463	25812797	0.873	macs	106591	341	581.678	761.879	6.94299	3.32658
373	1058_CER-K27ac-429	19438564	21721050	24346728	0.8922	0.8949	24347754	1187644	647331	101752	1392893	189768	27867142	0.874	macs	58426	780	1675.78	2926.03	9.3392	7.65399
374	1129_TCX-K27ac-430	16532702	18127897	19913539	0.9103	0.912	19918636	1319328	787245	200056	601920	300217	23127402	0.861	macs	98890	341	545.899	665.347	6.90484	3.13321
375	18211_TCX-K27ac-431	15462098	17152968	19059299	0.9	0.9014	19062086	1415527	890988	287581	494700	273742	22424624	0.85	macs	102643	317	512.924	604.59	7.03131	3.6593
376	18221_TCX-K27ac-432	15175694	16654617	18310319	0.9096	0.9112	18314850	1086922	600331	226135	502347	241951	20972536	0.873	macs	128937	335	606.372	883.918	6.87967	4.2735
377	1036_CER-K27Ac-433	15855828	17335608	18980978	0.9133	0.9146	18981670	906443	495093	154233	858907	234071	21630417	0.878	macs	86836	449	1060.56	2109.05	7.37462	5.09046
378	11265_CER-K27Ac-434	17614561	19842054	22379856	0.8866	0.8877	22381085	1200725	842559	204129	1214171	254212	26096881	0.858	macs	68549	543	1105.99	1820.32	8.05407	5.29735
379	18223_TCX-K27Ac-435	16183548	17693359	19361809	0.9138	0.9147	19364486	1152680	886993	856847	772999	675620	23709625	0.817	macs	93253	284	421.692	439.943	7.13145	3.27853
380	1951_CER-K27Ac-436	18895369	21132327	23665334	0.893	0.8941	23666298	1263946	778320	182779	1170805	235231	27297379	0.867	macs	73257	537	1178.88	2143.56	7.85235	5.24221
381	18226_TCX-K27Ac-437	17209183	18782993	20534788	0.9147	0.9162	20538392	928753	596689	296785	576424	484750	23421793	0.877	macs	100689	329	679.76	1098.83	8.98023	6.94478
382	REPEAT12-K27Ac-438	16229263	17854818	19671693	0.9076	0.909	19673867	1045991	682991	142922	1124353	266016	22936140	0.858	macs	75002	563	1249.85	2231.32	7.67537	5.13535
383	11433_TCX-K27Ac-439	15476404	16986493	18663007	0.9102	0.9111	18666307	1000714	648796	260815	607112	367072	21550816	0.866	macs	109601	322	615.298	963.933	7.26664	4.67443
384	732_TCX-K27Ac-440	16187279	17584803	19122056	0.9196	0.9205	19127569	1226333	870937	278229	711447	472072	22686587	0.843	macs	83931	315	469.794	481.88	7.21786	3.30731
385	1166_CER-K27ac-441	16356252	17411696	18542979	0.939	0.9394	18543570	980971	469410	157105	910314	157334	21218704	0.874	macs	84452	509	1250.98	2673.77	6.50529	4.14866
386	18238_TCX-K27ac-442	18164188	19685379	21346377	0.9222	0.9227	21349910	1210200	635296	263820	664605	344396	24468227	0.873	macs	132433	319	552.706	753.065	7.46346	4.86312
387	11417_TCX-K27ac-443	16347432	17241941	18193469	0.9477	0.9481	18196590	1139041	595336	238914	673192	347763	21190836	0.859	macs	134556	327	591.632	847.805	6.67143	3.84605
388	7016_TCX-K27ac-444	15835536	16932169	18112881	0.9348	0.9352	18115923	1136710	560266	170008	579688	246040	20808635	0.871	macs	142062	328	569.534	786.965	6.90051	4.17042
389	1172_TCX-K27ac-445	16391866	17489256	18667746	0.9369	0.9373	18669660	1099638	585358	193450	600904	282334	21431344	0.871	macs	141839	329	581.292	827.068	6.64553	3.78697
390	966_CER-K27ac-446	15612127	16911195	18325392	0.9228	0.9232	18326178	971852	534459	188040	1038200	173579	21232308	0.863	macs	67033	637	1465.54	2734.3	7.88673	5.86679
391	18213_TCX-K27ac-447	16441853	17476646	18582799	0.9405	0.9408	18586159	1214875	757416	229065	665611	283485	21736611	0.855	macs	97991	339	535.065	609.714	7.79361	4.22942
392	11497_CER-K27ac-448	16059769	17174856	18374697	0.9347	0.9351	18375313	1039527	533879	131999	1041668	169990	21292376	0.863	macs	75061	589	1343.28	2657.69	7.35061	5.18517
393	11397_CER-K27Ac-449	16521751	18174256	20017671	0.9079	0.9091	20019447	1175014	651834	256785	1301416	275162	23679658	0.845	macs	76556	489	1095.45	2116.78	6.63195	3.52964
394	6819_TCX-K27Ac-450	15069407	16518425	18131466	0.911	0.9123	18133910	877469	454225	180943	640113	354959	20641619	0.879	macs	99988	348	754.203	1427.09	7.86552	6.21128
395	991_TCX-K27Ac-451	14771714	16095270	17556890	0.9167	0.9178	17559498	1111299	708714	172710	693486	300800	20546507	0.855	macs	99347	354	618.493	813.953	6.67128	3.45863
396	135_CER-K27Ac-452	13889381	15182017	16618713	0.9135	0.9149	16619084	734968	415480	110032	784369	156135	18820068	0.883	macs	83798	490	1090.9	2096.37	7.61786	5.14446
397	1924_TCX-K27Ac-453	14997417	16313194	17759584	0.9186	0.9193	17761923	1136709	684888	241258	545822	352113	20722713	0.857	macs	119896	299	471.064	550.703	6.14635	2.66087
398	11374_CER-K27Ac-454	14775243	16267188	17935985	0.907	0.9083	17938128	913009	611508	142035	887695	256043	20748418	0.865	macs	77299	485	995.279	1610.93	8.35358	5.81671
399	11505_TCX-K27Ac-455	18817000	20871913	23178057	0.9005	0.9015	23186694	1540769	1067087	239264	824915	631000	27489729	0.843	macs	85040	318	505.71	593.095	7.20903	3.53682
400	11313_TCX-K27Ac-456	14860533	16545611	18446657	0.8969	0.8982	18449097	909849	491705	212200	753074	367249	21183174	0.871	macs	103758	341	732.055	1333.84	7.64923	5.61326
401	11309_TCX-K27ac-457	14524017	15429605	16396597	0.941	0.9413	16398536	1074771	565849	181796	577205	193856	18992013	0.863	macs	139705	326	514.876	600.614	6.48469	2.99123
402	11412_CER-K27ac-458	18526830	20304504	22263082	0.912	0.9124	22263465	1150249	547779	156692	1225602	153780	25497567	0.873	macs	68858	601	1467.26	3066.15	6.98786	4.91922
403	11471_CER-K27ac-459	15661534	16861138	18161365	0.9284	0.9289	18161720	959110	486704	135731	1111393	120531	20975189	0.866	macs	72347	590	1352.77	2600.96	7.581	5.55041
404	11497_TCX-K27ac-460	15437995	16617887	17895416	0.9286	0.929	17897588	1056890	514190	154471	549914	213724	20386777	0.878	macs	117547	344	674.177	1097.77	7.49366	5.32994
405	1963_TCX-K27ac-461	19830563	21378495	23054744	0.9273	0.9276	23059826	1409831	757395	255645	804333	355100	26642130	0.866	macs	113343	340	570.564	750.489	6.65476	3.16071
406	976_CER-K27ac-462	13280802	14351902	15516868	0.9249	0.9254	15517362	1128913	537203	142645	1911003	2699569	21936695	0.707	macs	88242	510	1066.85	1964.74	8.71115	6.31753
407	18203_TCX-K27ac-463	15071259	16061916	17122828	0.938	0.9383	17124679	1016760	613628	164357	581404	225051	19725879	0.868	macs	116348	337	583.271	799.352	7.40393	4.8514
408	1203_TCX-K27ac-464	18884927	20104308	21408438	0.9391	0.9393	21414427	1437219	802241	335293	780001	365619	25134800	0.852	macs	104660	341	555.844	697.923	6.85436	3.05224
409	850_TCX-K27Ac-465	36506709	39454644	42665234	0.9247	0.9253	42670907	2382936	1513775	825570	1084376	1124634	49602198	0.86	macs	89938	324	591.464	868.51	7.29158	4.206
410	736_TCX-K27Ac-466	21676003	23795578	26119918	0.911	0.9109	26124799	1369490	918630	384876	679396	642481	30119672	0.867	macs	92877	332	613.981	876.558	8.41331	5.38907
411	6863_TCX-K27Ac-467	16579238	17701799	18899206	0.9366	0.9366	18904662	1226965	771999	267125	599321	379295	22149367	0.854	macs	99293	323	498.909	557.934	7.01202	3.04404
412	11370_TCX-K27Ac-468	8404458	9136040	9930761	0.92	0.9199	9931704	506356	304714	145764	216631	195937	11301106	0.879	macs	92082	307	543.024	734.947	8.33374	5.03474
	input_CER_R1	17676703	17727223	17786383	0.9967	0.9972	17803309	1308943	1391742	380797	846525	1116684	22848000	0.779
	input_TCX_R1	16982285	17007628	17035766	0.9983	0.9985	17072273	1512951	1643529	933395	741790	951062	22855000	0.747
